# Supplementary material for: Modular access to functionalized 5–8–5 fused ring systems via a photoinduced cycloisomerization reaction
Source: Chem Sci. 2018 May 25;9(24):5389–93. doi: 10.1039/c8sc00999f (PMC6009507; doi:10.1039/c8sc00999f)
Supplement: Supplementary file 2 [file SC-009-C8SC00999F-s002.cif]

# Electronic Supplementary Material (ESI) for Chemical Science.
# This journal is © The Royal Society of Chemistry 2018

####################################################################### 
# 
# This file contains crystal structure data downloaded from the 
# Cambridge Structural Database (CSD) hosted by the Cambridge 
# Crystallographic Data Centre (CCDC).
# 
# Full information about CCDC data access policies and citation 
# guidelines are available at http://www.ccdc.cam.ac.uk/access/V1 
# 
# Audit and citation data items may have been added by the CCDC. 
# Please retain this information to preserve the provenance of 
# this file and to allow appropriate attribution of the data. 
# 
#######################################################################

data_fred13
_database_code_depnum_ccdc_archive 'CCDC 1816383'
_audit_update_record             
;
2018-01-11 deposited with the CCDC.
2018-05-23 downloaded from the CCDC.
;

_audit_creation_method           SHELXL-2014/7
_shelx_SHELXL_version_number     2014/7
_chemical_name_systematic        ?
_chemical_name_common            ?
_chemical_melting_point          ?
_chemical_formula_moiety         'C14 H16 O2'
_chemical_formula_sum            'C14 H16 O2'
_chemical_formula_weight         216.27

loop_
_atom_type_symbol
_atom_type_description
_atom_type_scat_dispersion_real
_atom_type_scat_dispersion_imag
_atom_type_scat_source
C C 0.0033 0.0016 'International Tables Vol C Tables 4.2.6.8 and 6.1.1.4'
H H 0.0000 0.0000 'International Tables Vol C Tables 4.2.6.8 and 6.1.1.4'
O O 0.0106 0.0060 'International Tables Vol C Tables 4.2.6.8 and 6.1.1.4'

_space_group_crystal_system      monoclinic
_space_group_IT_number           14
_space_group_name_H-M_alt        'P 21/n'
_space_group_name_Hall           '-P 2yn'

_shelx_space_group_comment       
; 
The symmetry employed for this shelxl refinement is uniquely defined 
by the following loop, which should always be used as a source of 
symmetry information in preference to the above space-group names. 
They are only intended as comments. 
;

loop_
_space_group_symop_operation_xyz
'x, y, z'
'-x+1/2, y+1/2, -z+1/2'
'-x, -y, -z'
'x-1/2, -y-1/2, z-1/2'

_cell_length_a                   5.5798(4)
_cell_length_b                   26.592(2)
_cell_length_c                   8.0005(6)
_cell_angle_alpha                90
_cell_angle_beta                 108.6560(9)
_cell_angle_gamma                90
_cell_volume                     1124.72(14)
_cell_formula_units_Z            4
_cell_measurement_temperature    103(2)
_cell_measurement_reflns_used    6979
_cell_measurement_theta_min      2.79
_cell_measurement_theta_max      29.29

_exptl_crystal_description       irregular
_exptl_crystal_colour            colourless
_exptl_crystal_density_meas      ?
_exptl_crystal_density_method    ?
_exptl_crystal_density_diffrn    1.277
_exptl_crystal_F_000             464
_exptl_transmission_factor_min   ?
_exptl_transmission_factor_max   ?
_exptl_crystal_size_max          0.181
_exptl_crystal_size_mid          0.149
_exptl_crystal_size_min          0.125
_exptl_absorpt_coefficient_mu    0.084
_shelx_estimated_absorpt_T_min   0.985
_shelx_estimated_absorpt_T_max   0.990
_exptl_absorpt_correction_type   empirical
_exptl_absorpt_correction_T_min  0.7095
_exptl_absorpt_correction_T_max  0.7495
_exptl_absorpt_process_details   ?
_exptl_absorpt_special_details   SADABS
_diffrn_ambient_temperature      103(2)
_diffrn_radiation_wavelength     0.71073
_diffrn_radiation_type           MoK\a
_diffrn_source                   ?
_diffrn_measurement_device_type  'Bruker APEX-II CCD'
_diffrn_measurement_method       '\f and \w scans'
_diffrn_detector_area_resol_mean ?
_diffrn_reflns_number            13822
_diffrn_reflns_av_unetI/netI     0.0172
_diffrn_reflns_av_R_equivalents  0.0227
_diffrn_reflns_limit_h_min       -7
_diffrn_reflns_limit_h_max       7
_diffrn_reflns_limit_k_min       -35
_diffrn_reflns_limit_k_max       35
_diffrn_reflns_limit_l_min       -10
_diffrn_reflns_limit_l_max       10
_diffrn_reflns_theta_min         2.794
_diffrn_reflns_theta_max         29.410
_diffrn_reflns_theta_full        25.242
_diffrn_measured_fraction_theta_max 0.946
_diffrn_measured_fraction_theta_full 0.999
_diffrn_reflns_Laue_measured_fraction_max 0.946
_diffrn_reflns_Laue_measured_fraction_full 0.999
_diffrn_reflns_point_group_measured_fraction_max 0.946
_diffrn_reflns_point_group_measured_fraction_full 0.999
_reflns_number_total             2939
_reflns_number_gt                2630
_reflns_threshold_expression     'I > 2\s(I)'
_reflns_Friedel_coverage         0.000
_reflns_Friedel_fraction_max     .
_reflns_Friedel_fraction_full    .

_reflns_special_details          
; 
 Reflections were merged by SHELXL according to the crystal 
 class for the calculation of statistics and refinement. 
  
 _reflns_Friedel_fraction is defined as the number of unique 
 Friedel pairs measured divided by the number that would be 
 possible theoretically, ignoring centric projections and 
 systematic absences. 
;

_computing_data_collection       'Bruker APEX2'
_computing_cell_refinement       'Bruker SAINT'
_computing_data_reduction        'Bruker SAINT'
_computing_structure_solution    'SHELXS-97 (Sheldrick 2008)'
_computing_structure_refinement  'SHELXL-2014/7 (Sheldrick, 2014)'
_computing_molecular_graphics    'Bruker SHELXTL'
_computing_publication_material  'Bruker SHELXTL'
_refine_special_details          ?
_refine_ls_structure_factor_coef Fsqd
_refine_ls_matrix_type           full
_refine_ls_weighting_scheme      calc
_refine_ls_weighting_details     
'w=1/[\s^2^(Fo^2^)+(0.0608P)^2^+0.4252P] where P=(Fo^2^+2Fc^2^)/3'
_atom_sites_solution_primary     ?
_atom_sites_solution_secondary   ?
_atom_sites_solution_hydrogens   geom
_refine_ls_hydrogen_treatment    constr
_refine_ls_extinction_method     none
_refine_ls_extinction_coef       .
_refine_ls_number_reflns         2939
_refine_ls_number_parameters     145
_refine_ls_number_restraints     0
_refine_ls_R_factor_all          0.0448
_refine_ls_R_factor_gt           0.0403
_refine_ls_wR_factor_ref         0.1106
_refine_ls_wR_factor_gt          0.1067
_refine_ls_goodness_of_fit_ref   1.017
_refine_ls_restrained_S_all      1.017
_refine_ls_shift/su_max          0.000
_refine_ls_shift/su_mean         0.000

loop_
_atom_site_label
_atom_site_type_symbol
_atom_site_fract_x
_atom_site_fract_y
_atom_site_fract_z
_atom_site_U_iso_or_equiv
_atom_site_adp_type
_atom_site_occupancy
_atom_site_site_symmetry_order
_atom_site_calc_flag
_atom_site_refinement_flags_posn
_atom_site_refinement_flags_adp
_atom_site_refinement_flags_occupancy
_atom_site_disorder_assembly
_atom_site_disorder_group
C1 C 0.49890(18) 0.15760(4) 0.24972(13) 0.0156(2) Uani 1 1 d . . . . .
H1 H 0.3453 0.1795 0.2222 0.019 Uiso 1 1 calc R U . . .
C2 C 0.5861(2) 0.14523(4) 0.09509(14) 0.0192(2) Uani 1 1 d . . . . .
H2 H 0.4894 0.1281 -0.0089 0.023 Uiso 1 1 calc R U . . .
C3 C 0.8206(2) 0.16217(5) 0.12781(14) 0.0232(2) Uani 1 1 d . . . . .
H3 H 0.9100 0.1583 0.0455 0.028 Uiso 1 1 calc R U . . .
C5 C 0.74384(19) 0.18057(4) 0.38083(13) 0.0161(2) Uani 1 1 d . . . . .
C6 C 0.51253(18) 0.11422(4) 0.38656(13) 0.01484(19) Uani 1 1 d . . . . .
H6 H 0.3822 0.1198 0.4462 0.018 Uiso 1 1 calc R U . . .
C7 C 0.77426(19) 0.13446(4) 0.50487(13) 0.0155(2) Uani 1 1 d . . . . .
H7 H 0.9207 0.1122 0.5097 0.019 Uiso 1 1 calc R U . . .
C8 C 0.7791(2) 0.15574(4) 0.68307(14) 0.0231(2) Uani 1 1 d . . . . .
H8A H 0.9551 0.1607 0.7613 0.028 Uiso 1 1 calc R U . . .
H8B H 0.6906 0.1331 0.7422 0.028 Uiso 1 1 calc R U . . .
C9 C 0.6398(2) 0.20637(4) 0.63642(16) 0.0254(2) Uani 1 1 d . . . . .
H9A H 0.4541 0.2015 0.5941 0.030 Uiso 1 1 calc R U . . .
H9B H 0.6853 0.2293 0.7394 0.030 Uiso 1 1 calc R U . . .
C10 C 0.7334(2) 0.22695(4) 0.48907(15) 0.0224(2) Uani 1 1 d . . . . .
H10A H 0.6143 0.2522 0.4170 0.027 Uiso 1 1 calc R U . . .
H10B H 0.9028 0.2425 0.5382 0.027 Uiso 1 1 calc R U . . .
C11 C 0.49715(18) 0.06176(4) 0.32046(13) 0.0148(2) Uani 1 1 d . . . . .
C12 C 0.25760(19) 0.04192(4) 0.18730(15) 0.0211(2) Uani 1 1 d . . . . .
H12A H 0.2186 0.0605 0.0744 0.025 Uiso 1 1 calc R U . . .
H12B H 0.1124 0.0451 0.2324 0.025 Uiso 1 1 calc R U . . .
C13 C 0.3146(2) -0.01360(4) 0.16259(14) 0.0204(2) Uani 1 1 d . . . . .
H13A H 0.2039 -0.0359 0.2047 0.025 Uiso 1 1 calc R U . . .
H13B H 0.2890 -0.0211 0.0368 0.025 Uiso 1 1 calc R U . . .
C14 C 0.5912(2) -0.02070(4) 0.27302(14) 0.0189(2) Uani 1 1 d . . . . .
C15 C 0.67996(19) 0.02666(4) 0.36616(13) 0.0172(2) Uani 1 1 d . . . . .
H15 H 0.8443 0.0318 0.4477 0.021 Uiso 1 1 calc R U . . .
O1 O 0.92662(15) 0.18566(3) 0.28805(10) 0.02370(19) Uani 1 1 d . . . . .
O2 O 0.71460(17) -0.05901(3) 0.27974(12) 0.0290(2) Uani 1 1 d . . . . .

loop_
_atom_site_aniso_label
_atom_site_aniso_U_11
_atom_site_aniso_U_22
_atom_site_aniso_U_33
_atom_site_aniso_U_23
_atom_site_aniso_U_13
_atom_site_aniso_U_12
C1 0.0144(4) 0.0140(4) 0.0177(5) 0.0014(3) 0.0041(4) 0.0003(3)
C2 0.0205(5) 0.0218(5) 0.0139(5) 0.0010(4) 0.0038(4) -0.0019(4)
C3 0.0236(5) 0.0321(6) 0.0151(5) -0.0010(4) 0.0079(4) -0.0049(4)
C5 0.0165(4) 0.0163(4) 0.0161(4) -0.0004(3) 0.0062(4) -0.0023(3)
C6 0.0148(4) 0.0145(4) 0.0164(4) 0.0000(3) 0.0066(3) 0.0001(3)
C7 0.0174(4) 0.0141(4) 0.0147(4) -0.0008(3) 0.0045(4) -0.0001(3)
C8 0.0335(6) 0.0207(5) 0.0158(5) -0.0028(4) 0.0090(4) -0.0052(4)
C9 0.0293(6) 0.0223(5) 0.0285(6) -0.0100(4) 0.0145(5) -0.0023(4)
C10 0.0273(5) 0.0141(5) 0.0242(5) -0.0026(4) 0.0061(4) -0.0009(4)
C11 0.0153(4) 0.0159(4) 0.0142(4) 0.0004(3) 0.0059(3) -0.0024(3)
C12 0.0153(4) 0.0188(5) 0.0263(5) -0.0020(4) 0.0026(4) -0.0017(4)
C13 0.0199(5) 0.0176(5) 0.0213(5) -0.0021(4) 0.0031(4) -0.0036(4)
C14 0.0223(5) 0.0154(5) 0.0178(5) 0.0001(4) 0.0047(4) -0.0014(4)
C15 0.0177(4) 0.0151(4) 0.0171(5) 0.0001(3) 0.0032(4) -0.0011(4)
O1 0.0203(4) 0.0351(5) 0.0171(4) -0.0034(3) 0.0079(3) -0.0109(3)
O2 0.0314(5) 0.0166(4) 0.0333(5) -0.0036(3) 0.0023(4) 0.0047(3)

_geom_special_details            
; 
 All esds (except the esd in the dihedral angle between two l.s. planes) 
 are estimated using the full covariance matrix.  The cell esds are taken 
 into account individually in the estimation of esds in distances, angles 
 and torsion angles; correlations between esds in cell parameters are only 
 used when they are defined by crystal symmetry.  An approximate (isotropic) 
 treatment of cell esds is used for estimating esds involving l.s. planes. 
;

loop_
_geom_bond_atom_site_label_1
_geom_bond_atom_site_label_2
_geom_bond_distance
_geom_bond_site_symmetry_2
_geom_bond_publ_flag
C1 C2 1.5035(14) . ?
C1 C5 1.5570(14) . ?
C1 C6 1.5752(13) . ?
C1 H1 1.0000 . ?
C2 C3 1.3286(15) . ?
C2 H2 0.9500 . ?
C3 O1 1.3778(13) . ?
C3 H3 0.9500 . ?
C5 O1 1.4470(12) . ?
C5 C10 1.5187(14) . ?
C5 C7 1.5522(14) . ?
C6 C11 1.4848(13) . ?
C6 C7 1.5601(13) . ?
C6 H6 1.0000 . ?
C7 C8 1.5260(14) . ?
C7 H7 1.0000 . ?
C8 C9 1.5396(16) . ?
C8 H8A 0.9900 . ?
C8 H8B 0.9900 . ?
C9 C10 1.5350(16) . ?
C9 H9A 0.9900 . ?
C9 H9B 0.9900 . ?
C10 H10A 0.9900 . ?
C10 H10B 0.9900 . ?
C11 C15 1.3441(14) . ?
C11 C12 1.5129(14) . ?
C12 C13 1.5365(15) . ?
C12 H12A 0.9900 . ?
C12 H12B 0.9900 . ?
C13 C14 1.5247(15) . ?
C13 H13A 0.9900 . ?
C13 H13B 0.9900 . ?
C14 O2 1.2212(13) . ?
C14 C15 1.4664(14) . ?
C15 H15 0.9500 . ?

loop_
_geom_angle_atom_site_label_1
_geom_angle_atom_site_label_2
_geom_angle_atom_site_label_3
_geom_angle
_geom_angle_site_symmetry_1
_geom_angle_site_symmetry_3
_geom_angle_publ_flag
C2 C1 C5 101.24(8) . . ?
C2 C1 C6 117.08(8) . . ?
C5 C1 C6 88.99(7) . . ?
C2 C1 H1 115.2 . . ?
C5 C1 H1 115.2 . . ?
C6 C1 H1 115.2 . . ?
C3 C2 C1 108.74(9) . . ?
C3 C2 H2 125.6 . . ?
C1 C2 H2 125.6 . . ?
C2 C3 O1 116.08(10) . . ?
C2 C3 H3 122.0 . . ?
O1 C3 H3 122.0 . . ?
O1 C5 C10 112.23(8) . . ?
O1 C5 C7 116.80(8) . . ?
C10 C5 C7 107.05(8) . . ?
O1 C5 C1 107.58(8) . . ?
C10 C5 C1 121.16(9) . . ?
C7 C5 C1 90.78(7) . . ?
C11 C6 C7 118.45(8) . . ?
C11 C6 C1 117.13(8) . . ?
C7 C6 C1 89.82(7) . . ?
C11 C6 H6 110.0 . . ?
C7 C6 H6 110.0 . . ?
C1 C6 H6 110.0 . . ?
C8 C7 C5 105.66(8) . . ?
C8 C7 C6 115.35(8) . . ?
C5 C7 C6 89.71(7) . . ?
C8 C7 H7 114.4 . . ?
C5 C7 H7 114.4 . . ?
C6 C7 H7 114.4 . . ?
C7 C8 C9 103.95(9) . . ?
C7 C8 H8A 111.0 . . ?
C9 C8 H8A 111.0 . . ?
C7 C8 H8B 111.0 . . ?
C9 C8 H8B 111.0 . . ?
H8A C8 H8B 109.0 . . ?
C10 C9 C8 103.21(9) . . ?
C10 C9 H9A 111.1 . . ?
C8 C9 H9A 111.1 . . ?
C10 C9 H9B 111.1 . . ?
C8 C9 H9B 111.1 . . ?
H9A C9 H9B 109.1 . . ?
C5 C10 C9 103.46(8) . . ?
C5 C10 H10A 111.1 . . ?
C9 C10 H10A 111.1 . . ?
C5 C10 H10B 111.1 . . ?
C9 C10 H10B 111.1 . . ?
H10A C10 H10B 109.0 . . ?
C15 C11 C6 127.10(9) . . ?
C15 C11 C12 111.85(9) . . ?
C6 C11 C12 121.05(9) . . ?
C11 C12 C13 104.65(8) . . ?
C11 C12 H12A 110.8 . . ?
C13 C12 H12A 110.8 . . ?
C11 C12 H12B 110.8 . . ?
C13 C12 H12B 110.8 . . ?
H12A C12 H12B 108.9 . . ?
C14 C13 C12 104.91(8) . . ?
C14 C13 H13A 110.8 . . ?
C12 C13 H13A 110.8 . . ?
C14 C13 H13B 110.8 . . ?
C12 C13 H13B 110.8 . . ?
H13A C13 H13B 108.8 . . ?
O2 C14 C15 126.86(10) . . ?
O2 C14 C13 125.50(10) . . ?
C15 C14 C13 107.64(9) . . ?
C11 C15 C14 110.76(9) . . ?
C11 C15 H15 124.6 . . ?
C14 C15 H15 124.6 . . ?
C3 O1 C5 105.77(8) . . ?

loop_
_geom_torsion_atom_site_label_1
_geom_torsion_atom_site_label_2
_geom_torsion_atom_site_label_3
_geom_torsion_atom_site_label_4
_geom_torsion
_geom_torsion_site_symmetry_1
_geom_torsion_site_symmetry_2
_geom_torsion_site_symmetry_3
_geom_torsion_site_symmetry_4
_geom_torsion_publ_flag
C5 C1 C2 C3 -4.87(11) . . . . ?
C6 C1 C2 C3 -99.53(11) . . . . ?
C1 C2 C3 O1 0.49(14) . . . . ?
C2 C1 C5 O1 7.44(10) . . . . ?
C6 C1 C5 O1 124.88(8) . . . . ?
C2 C1 C5 C10 138.38(9) . . . . ?
C6 C1 C5 C10 -104.18(10) . . . . ?
C2 C1 C5 C7 -111.07(8) . . . . ?
C6 C1 C5 C7 6.36(7) . . . . ?
C2 C1 C6 C11 -26.48(12) . . . . ?
C5 C1 C6 C11 -128.59(9) . . . . ?
C2 C1 C6 C7 95.78(9) . . . . ?
C5 C1 C6 C7 -6.33(7) . . . . ?
O1 C5 C7 C8 127.07(9) . . . . ?
C10 C5 C7 C8 0.31(11) . . . . ?
C1 C5 C7 C8 -122.74(8) . . . . ?
O1 C5 C7 C6 -116.62(9) . . . . ?
C10 C5 C7 C6 116.63(8) . . . . ?
C1 C5 C7 C6 -6.43(7) . . . . ?
C11 C6 C7 C8 -125.28(10) . . . . ?
C1 C6 C7 C8 113.59(9) . . . . ?
C11 C6 C7 C5 127.48(9) . . . . ?
C1 C6 C7 C5 6.35(7) . . . . ?
C5 C7 C8 C9 23.91(11) . . . . ?
C6 C7 C8 C9 -73.39(11) . . . . ?
C7 C8 C9 C10 -39.25(11) . . . . ?
O1 C5 C10 C9 -153.85(9) . . . . ?
C7 C5 C10 C9 -24.44(11) . . . . ?
C1 C5 C10 C9 77.22(11) . . . . ?
C8 C9 C10 C5 39.22(11) . . . . ?
C7 C6 C11 C15 7.90(15) . . . . ?
C1 C6 C11 C15 113.77(11) . . . . ?
C7 C6 C11 C12 -172.32(9) . . . . ?
C1 C6 C11 C12 -66.45(12) . . . . ?
C15 C11 C12 C13 2.94(12) . . . . ?
C6 C11 C12 C13 -176.87(9) . . . . ?
C11 C12 C13 C14 -4.26(11) . . . . ?
C12 C13 C14 O2 -174.98(11) . . . . ?
C12 C13 C14 C15 4.29(11) . . . . ?
C6 C11 C15 C14 179.58(9) . . . . ?
C12 C11 C15 C14 -0.22(12) . . . . ?
O2 C14 C15 C11 176.61(11) . . . . ?
C13 C14 C15 C11 -2.65(12) . . . . ?
C2 C3 O1 C5 4.57(13) . . . . ?
C10 C5 O1 C3 -143.11(9) . . . . ?
C7 C5 O1 C3 92.73(10) . . . . ?
C1 C5 O1 C3 -7.41(11) . . . . ?

_refine_diff_density_max         0.410
_refine_diff_density_min         -0.246
_refine_diff_density_rms         0.045

_shelx_res_file                  
; 
  
    fred13.res created by SHELXL-2014/7 
  
TITL fred13a in P2(1)/n 
CELL 0.71073   5.57980  26.59180   8.00050  90.0000 108.6560  90.0000 
ZERR    4.00   0.00040   0.00200   0.00060   0.0000   0.0009   0.0000 
LATT 1 
SYMM 0.5-X, 0.5+Y, 0.5-Z 
SFAC C  H  O 
UNIT 56  64  8 
L.S. 10 
ACTA 
BOND $H 
FMAP 2 
PLAN 10 
SIZE 0.125 0.149 0.181 
CONF 
TEMP -170.000 
WGHT    0.060800    0.425200 
FVAR       0.25955 
MOLE 1 
C1    1    0.498897    0.157596    0.249721    11.00000    0.01435    0.01404 = 
         0.01769    0.00139    0.00412    0.00035 
AFIX  13 
H1    2    0.345304    0.179452    0.222194    11.00000   -1.20000 
AFIX   0 
C2    1    0.586085    0.145227    0.095090    11.00000    0.02050    0.02178 = 
         0.01393    0.00100    0.00376   -0.00188 
AFIX  43 
H2    2    0.489425    0.128117   -0.008853    11.00000   -1.20000 
AFIX   0 
C3    1    0.820623    0.162174    0.127806    11.00000    0.02357    0.03207 = 
         0.01506   -0.00098    0.00790   -0.00492 
AFIX  43 
H3    2    0.910007    0.158323    0.045534    11.00000   -1.20000 
AFIX   0 
C5    1    0.743836    0.180574    0.380828    11.00000    0.01650    0.01630 = 
         0.01613   -0.00037    0.00618   -0.00227 
C6    1    0.512527    0.114224    0.386560    11.00000    0.01481    0.01447 = 
         0.01638    0.00004    0.00660    0.00015 
AFIX  13 
H6    2    0.382220    0.119818    0.446164    11.00000   -1.20000 
AFIX   0 
C7    1    0.774257    0.134463    0.504867    11.00000    0.01740    0.01406 = 
         0.01470   -0.00077    0.00449   -0.00006 
AFIX  13 
H7    2    0.920680    0.112179    0.509680    11.00000   -1.20000 
AFIX   0 
C8    1    0.779114    0.155744    0.683066    11.00000    0.03352    0.02073 = 
         0.01581   -0.00285    0.00901   -0.00524 
AFIX  23 
H8A   2    0.955077    0.160732    0.761281    11.00000   -1.20000 
H8B   2    0.690604    0.133076    0.742154    11.00000   -1.20000 
AFIX   0 
C9    1    0.639790    0.206371    0.636417    11.00000    0.02927    0.02227 = 
         0.02846   -0.00999    0.01452   -0.00229 
AFIX  23 
H9A   2    0.454140    0.201497    0.594149    11.00000   -1.20000 
H9B   2    0.685347    0.229253    0.739433    11.00000   -1.20000 
AFIX   0 
C10   1    0.733424    0.226954    0.489067    11.00000    0.02733    0.01407 = 
         0.02422   -0.00259    0.00612   -0.00090 
AFIX  23 
H10A  2    0.614322    0.252205    0.416951    11.00000   -1.20000 
H10B  2    0.902758    0.242477    0.538246    11.00000   -1.20000 
AFIX   0 
C11   1    0.497155    0.061755    0.320455    11.00000    0.01532    0.01585 = 
         0.01416    0.00039    0.00587   -0.00243 
C12   1    0.257596    0.041921    0.187297    11.00000    0.01529    0.01881 = 
         0.02631   -0.00202    0.00259   -0.00174 
AFIX  23 
H12A  2    0.218609    0.060466    0.074440    11.00000   -1.20000 
H12B  2    0.112444    0.045068    0.232393    11.00000   -1.20000 
AFIX   0 
C13   1    0.314649   -0.013603    0.162587    11.00000    0.01993    0.01755 = 
         0.02132   -0.00207    0.00309   -0.00363 
AFIX  23 
H13A  2    0.203945   -0.035912    0.204691    11.00000   -1.20000 
H13B  2    0.289031   -0.021052    0.036819    11.00000   -1.20000 
AFIX   0 
C14   1    0.591166   -0.020699    0.273022    11.00000    0.02232    0.01537 = 
         0.01778    0.00007    0.00471   -0.00136 
C15   1    0.679965    0.026658    0.366159    11.00000    0.01771    0.01513 = 
         0.01708    0.00008    0.00318   -0.00112 
AFIX  43 
H15   2    0.844300    0.031826    0.447686    11.00000   -1.20000 
AFIX   0 
O1    3    0.926623    0.185661    0.288053    11.00000    0.02027    0.03506 = 
         0.01713   -0.00339    0.00789   -0.01092 
O2    3    0.714601   -0.059006    0.279743    11.00000    0.03139    0.01664 = 
         0.03331   -0.00357    0.00232    0.00473 
HKLF 4 
  
REM  fred13a in P2(1)/n 
REM R1 =  0.0403 for    2630 Fo > 4sig(Fo)  and  0.0448 for all    2939 data 
REM    145 parameters refined using      0 restraints 
  
END 
  
WGHT      0.0557      0.4105 
  
REM Highest difference peak  0.410,  deepest hole -0.246,  1-sigma level  0.045 
Q1    1   0.7707  0.1577  0.4455  11.00000  0.05    0.41 
Q2    1   0.6406  0.0024  0.3248  11.00000  0.05    0.41 
Q3    1   0.6509  0.1201  0.4578  11.00000  0.05    0.40 
Q4    1   0.6183  0.1743  0.3145  11.00000  0.05    0.40 
Q5    1   0.7413  0.2037  0.4344  11.00000  0.05    0.39 
Q6    1   0.4502 -0.0179  0.2171  11.00000  0.05    0.38 
Q7    1   0.3804  0.0528  0.2570  11.00000  0.05    0.37 
Q8    1   0.5009  0.1342  0.3112  11.00000  0.05    0.37 
Q9    1   0.7163  0.1817  0.6613  11.00000  0.05    0.35 
Q10   1   0.2845  0.0139  0.1754  11.00000  0.05    0.33 
;
_shelx_res_checksum              27375
####################################################################### 
# 
# This file contains crystal structure data downloaded from the 
# Cambridge Structural Database (CSD) hosted by the Cambridge 
# Crystallographic Data Centre (CCDC).
# 
# Full information about CCDC data access policies and citation 
# guidelines are available at http://www.ccdc.cam.ac.uk/access/V1 
# 
# Audit and citation data items may have been added by the CCDC. 
# Please retain this information to preserve the provenance of 
# this file and to allow appropriate attribution of the data. 
# 
#######################################################################

data_fred14
_database_code_depnum_ccdc_archive 'CCDC 1816390'
_audit_update_record             
;
2018-01-11 deposited with the CCDC.
2018-05-23 downloaded from the CCDC.
;

_audit_creation_method           SHELXL-2014/7
_shelx_SHELXL_version_number     2014/7
_chemical_name_systematic        ?
_chemical_name_common            ?
_chemical_melting_point          ?
_chemical_formula_moiety         'C14 H16 O2'
_chemical_formula_sum            'C14 H16 O2'
_chemical_formula_weight         216.27

loop_
_atom_type_symbol
_atom_type_description
_atom_type_scat_dispersion_real
_atom_type_scat_dispersion_imag
_atom_type_scat_source
C C 0.0033 0.0016 'International Tables Vol C Tables 4.2.6.8 and 6.1.1.4'
H H 0.0000 0.0000 'International Tables Vol C Tables 4.2.6.8 and 6.1.1.4'
O O 0.0106 0.0060 'International Tables Vol C Tables 4.2.6.8 and 6.1.1.4'

_space_group_crystal_system      monoclinic
_space_group_IT_number           14
_space_group_name_H-M_alt        'P 21/c'
_space_group_name_Hall           '-P 2ybc'

_shelx_space_group_comment       
; 
The symmetry employed for this shelxl refinement is uniquely defined 
by the following loop, which should always be used as a source of 
symmetry information in preference to the above space-group names. 
They are only intended as comments. 
;

loop_
_space_group_symop_operation_xyz
'x, y, z'
'-x, y+1/2, -z+1/2'
'-x, -y, -z'
'x, -y-1/2, z-1/2'

_cell_length_a                   16.348(8)
_cell_length_b                   6.781(3)
_cell_length_c                   10.091(5)
_cell_angle_alpha                90
_cell_angle_beta                 100.020(6)
_cell_angle_gamma                90
_cell_volume                     1101.5(9)
_cell_formula_units_Z            4
_cell_measurement_temperature    103(2)
_cell_measurement_reflns_used    4664
_cell_measurement_theta_min      2.53
_cell_measurement_theta_max      28.41

_exptl_crystal_description       irregular
_exptl_crystal_colour            colorless
_exptl_crystal_density_meas      ?
_exptl_crystal_density_method    ?
_exptl_crystal_density_diffrn    1.304
_exptl_crystal_F_000             464
_exptl_transmission_factor_min   ?
_exptl_transmission_factor_max   ?
_exptl_crystal_size_max          0.181
_exptl_crystal_size_mid          0.149
_exptl_crystal_size_min          0.125
_exptl_absorpt_coefficient_mu    0.086
_shelx_estimated_absorpt_T_min   0.985
_shelx_estimated_absorpt_T_max   0.989
_exptl_absorpt_correction_type   empirical
_exptl_absorpt_correction_T_min  0.2844
_exptl_absorpt_correction_T_max  0.7457
_exptl_absorpt_process_details   SADABS
_exptl_absorpt_special_details   SADABS
_diffrn_ambient_temperature      103(2)
_diffrn_radiation_wavelength     0.71073
_diffrn_radiation_type           MoK\a
_diffrn_source                   ?
_diffrn_measurement_device_type  'Bruker APEX-II CCD'
_diffrn_measurement_method       '\f and \w scans'
_diffrn_detector_area_resol_mean ?
_diffrn_reflns_number            12488
_diffrn_reflns_av_unetI/netI     0.0636
_diffrn_reflns_av_R_equivalents  0.0819
_diffrn_reflns_limit_h_min       -21
_diffrn_reflns_limit_h_max       21
_diffrn_reflns_limit_k_min       -9
_diffrn_reflns_limit_k_max       8
_diffrn_reflns_limit_l_min       -13
_diffrn_reflns_limit_l_max       13
_diffrn_reflns_theta_min         2.530
_diffrn_reflns_theta_max         28.489
_diffrn_reflns_theta_full        25.242
_diffrn_measured_fraction_theta_max 0.987
_diffrn_measured_fraction_theta_full 0.999
_diffrn_reflns_Laue_measured_fraction_max 0.987
_diffrn_reflns_Laue_measured_fraction_full 0.999
_diffrn_reflns_point_group_measured_fraction_max 0.987
_diffrn_reflns_point_group_measured_fraction_full 0.999
_reflns_number_total             2757
_reflns_number_gt                2178
_reflns_threshold_expression     'I > 2\s(I)'
_reflns_Friedel_coverage         0.000
_reflns_Friedel_fraction_max     .
_reflns_Friedel_fraction_full    .

_reflns_special_details          
; 
 Reflections were merged by SHELXL according to the crystal 
 class for the calculation of statistics and refinement. 
  
 _reflns_Friedel_fraction is defined as the number of unique 
 Friedel pairs measured divided by the number that would be 
 possible theoretically, ignoring centric projections and 
 systematic absences. 
;

_computing_data_collection       'Bruker APEX2'
_computing_cell_refinement       'Bruker SAINT'
_computing_data_reduction        'Bruker SAINT'
_computing_structure_solution    'SHELXS-97 (Sheldrick 2008)'
_computing_structure_refinement  'SHELXL-2014/7 (Sheldrick, 2014)'
_computing_molecular_graphics    'Bruker SHELXTL'
_computing_publication_material  'Bruker SHELXTL'
_refine_special_details          ?
_refine_ls_structure_factor_coef Fsqd
_refine_ls_matrix_type           full
_refine_ls_weighting_scheme      calc
_refine_ls_weighting_details     
'w=1/[\s^2^(Fo^2^)+(0.1410P)^2^+0.0861P] where P=(Fo^2^+2Fc^2^)/3'
_atom_sites_solution_primary     ?
_atom_sites_solution_secondary   ?
_atom_sites_solution_hydrogens   geom
_refine_ls_hydrogen_treatment    constr
_refine_ls_extinction_method     none
_refine_ls_extinction_coef       .
_refine_ls_number_reflns         2757
_refine_ls_number_parameters     145
_refine_ls_number_restraints     0
_refine_ls_R_factor_all          0.0837
_refine_ls_R_factor_gt           0.0711
_refine_ls_wR_factor_ref         0.1989
_refine_ls_wR_factor_gt          0.1837
_refine_ls_goodness_of_fit_ref   1.015
_refine_ls_restrained_S_all      1.015
_refine_ls_shift/su_max          0.000
_refine_ls_shift/su_mean         0.000

loop_
_atom_site_label
_atom_site_type_symbol
_atom_site_fract_x
_atom_site_fract_y
_atom_site_fract_z
_atom_site_U_iso_or_equiv
_atom_site_adp_type
_atom_site_occupancy
_atom_site_site_symmetry_order
_atom_site_calc_flag
_atom_site_refinement_flags_posn
_atom_site_refinement_flags_adp
_atom_site_refinement_flags_occupancy
_atom_site_disorder_assembly
_atom_site_disorder_group
C1 C 0.14274(9) 0.5356(2) 0.08460(15) 0.0247(4) Uani 1 1 d . . . . .
H1 H 0.1055 0.5459 0.1531 0.030 Uiso 1 1 calc R U . . .
C2 C 0.08822(10) 0.4877(3) -0.05071(16) 0.0281(4) Uani 1 1 d . . . . .
C3 C 0.08111(11) 0.6661(3) -0.14023(18) 0.0343(4) Uani 1 1 d . . . . .
H3A H 0.0225 0.6904 -0.1814 0.041 Uiso 1 1 calc R U . . .
H3B H 0.1141 0.6487 -0.2129 0.041 Uiso 1 1 calc R U . . .
C4 C 0.11526(11) 0.8366(3) -0.04761(18) 0.0319(4) Uani 1 1 d . . . . .
H4A H 0.1440 0.9341 -0.0964 0.038 Uiso 1 1 calc R U . . .
H4B H 0.0700 0.9038 -0.0117 0.038 Uiso 1 1 calc R U . . .
C5 C 0.17565(9) 0.7405(2) 0.06470(15) 0.0251(4) Uani 1 1 d . . . . .
C6 C 0.24447(10) 0.8260(2) 0.12917(17) 0.0265(4) Uani 1 1 d . . . . .
H6 H 0.2568 0.9529 0.0980 0.032 Uiso 1 1 calc R U . . .
C7 C 0.30502(10) 0.7448(2) 0.24580(16) 0.0262(4) Uani 1 1 d . . . . .
H7 H 0.2817 0.7717 0.3293 0.031 Uiso 1 1 calc R U . . .
C8 C 0.32287(9) 0.5228(2) 0.24275(16) 0.0254(4) Uani 1 1 d . . . . .
C9 C 0.33839(10) 0.4520(2) 0.10738(17) 0.0283(4) Uani 1 1 d . . . . .
H9 H 0.3887 0.4692 0.0736 0.034 Uiso 1 1 calc R U . . .
C10 C 0.27127(11) 0.3625(2) 0.04312(18) 0.0295(4) Uani 1 1 d . . . . .
H10 H 0.2657 0.3031 -0.0432 0.035 Uiso 1 1 calc R U . . .
C11 C 0.20525(10) 0.3705(2) 0.12966(16) 0.0269(4) Uani 1 1 d . . . . .
H11 H 0.1761 0.2406 0.1284 0.032 Uiso 1 1 calc R U . . .
C12 C 0.39213(10) 0.8335(3) 0.26648(18) 0.0318(4) Uani 1 1 d . . . . .
H12A H 0.3927 0.9658 0.3082 0.038 Uiso 1 1 calc R U . . .
H12B H 0.4122 0.8451 0.1797 0.038 Uiso 1 1 calc R U . . .
C13 C 0.44633(11) 0.6879(3) 0.36105(19) 0.0355(4) Uani 1 1 d . . . . .
H13A H 0.4991 0.6620 0.3288 0.043 Uiso 1 1 calc R U . . .
H13B H 0.4593 0.7422 0.4534 0.043 Uiso 1 1 calc R U . . .
C14 C 0.39524(11) 0.4965(3) 0.35947(17) 0.0320(4) Uani 1 1 d . . . . .
H14A H 0.4292 0.3803 0.3446 0.038 Uiso 1 1 calc R U . . .
H14B H 0.3748 0.4794 0.4455 0.038 Uiso 1 1 calc R U . . .
O1 O 0.05722(8) 0.32827(19) -0.07939(13) 0.0381(4) Uani 1 1 d . . . . .
O2 O 0.25110(7) 0.41038(16) 0.26147(11) 0.0272(3) Uani 1 1 d . . . . .

loop_
_atom_site_aniso_label
_atom_site_aniso_U_11
_atom_site_aniso_U_22
_atom_site_aniso_U_33
_atom_site_aniso_U_23
_atom_site_aniso_U_13
_atom_site_aniso_U_12
C1 0.0125(7) 0.0323(8) 0.0278(8) 0.0006(6) -0.0010(6) 0.0004(5)
C2 0.0123(7) 0.0397(9) 0.0307(8) -0.0010(6) -0.0006(6) 0.0022(6)
C3 0.0199(8) 0.0483(11) 0.0318(9) 0.0076(7) -0.0032(6) -0.0005(7)
C4 0.0181(8) 0.0377(9) 0.0377(9) 0.0086(7) -0.0011(7) 0.0044(6)
C5 0.0149(7) 0.0293(8) 0.0302(8) 0.0020(6) 0.0019(6) 0.0040(6)
C6 0.0184(8) 0.0267(8) 0.0339(8) 0.0002(6) 0.0028(6) 0.0018(6)
C7 0.0155(7) 0.0317(8) 0.0303(8) -0.0015(6) 0.0012(6) -0.0011(6)
C8 0.0118(7) 0.0323(8) 0.0302(8) 0.0027(6) -0.0013(6) -0.0009(5)
C9 0.0176(8) 0.0327(8) 0.0335(8) 0.0014(6) 0.0017(6) 0.0058(6)
C10 0.0224(8) 0.0302(8) 0.0334(9) -0.0033(6) -0.0019(6) 0.0067(6)
C11 0.0177(8) 0.0285(8) 0.0312(8) 0.0006(6) -0.0047(6) -0.0014(6)
C12 0.0182(8) 0.0375(9) 0.0379(9) -0.0015(7) -0.0004(7) -0.0063(6)
C13 0.0175(8) 0.0461(10) 0.0400(10) -0.0017(7) -0.0034(7) -0.0029(7)
C14 0.0176(8) 0.0439(10) 0.0313(9) 0.0043(7) -0.0046(6) 0.0014(6)
O1 0.0237(7) 0.0415(7) 0.0436(8) -0.0053(5) -0.0090(5) -0.0031(5)
O2 0.0152(6) 0.0359(7) 0.0279(6) 0.0047(4) -0.0032(4) -0.0029(4)

_geom_special_details            
; 
 All esds (except the esd in the dihedral angle between two l.s. planes) 
 are estimated using the full covariance matrix.  The cell esds are taken 
 into account individually in the estimation of esds in distances, angles 
 and torsion angles; correlations between esds in cell parameters are only 
 used when they are defined by crystal symmetry.  An approximate (isotropic) 
 treatment of cell esds is used for estimating esds involving l.s. planes. 
;

loop_
_geom_bond_atom_site_label_1
_geom_bond_atom_site_label_2
_geom_bond_distance
_geom_bond_site_symmetry_2
_geom_bond_publ_flag
C1 C5 1.515(2) . ?
C1 C2 1.530(2) . ?
C1 C11 1.531(2) . ?
C1 H1 1.0000 . ?
C2 O1 1.207(2) . ?
C2 C3 1.502(2) . ?
C3 C4 1.530(3) . ?
C3 H3A 0.9900 . ?
C3 H3B 0.9900 . ?
C4 C5 1.515(2) . ?
C4 H4A 0.9900 . ?
C4 H4B 0.9900 . ?
C5 C6 1.331(2) . ?
C6 C7 1.504(2) . ?
C6 H6 0.9500 . ?
C7 C12 1.526(2) . ?
C7 C8 1.535(2) . ?
C7 H7 1.0000 . ?
C8 O2 1.4389(19) . ?
C8 C9 1.510(2) . ?
C8 C14 1.528(2) . ?
C9 C10 1.321(2) . ?
C9 H9 0.9500 . ?
C10 C11 1.503(2) . ?
C10 H10 0.9500 . ?
C11 O2 1.4342(19) . ?
C11 H11 1.0000 . ?
C12 C13 1.542(2) . ?
C12 H12A 0.9900 . ?
C12 H12B 0.9900 . ?
C13 C14 1.542(3) . ?
C13 H13A 0.9900 . ?
C13 H13B 0.9900 . ?
C14 H14A 0.9900 . ?
C14 H14B 0.9900 . ?

loop_
_geom_angle_atom_site_label_1
_geom_angle_atom_site_label_2
_geom_angle_atom_site_label_3
_geom_angle
_geom_angle_site_symmetry_1
_geom_angle_site_symmetry_3
_geom_angle_publ_flag
C5 C1 C2 103.98(13) . . ?
C5 C1 C11 118.40(13) . . ?
C2 C1 C11 111.40(13) . . ?
C5 C1 H1 107.5 . . ?
C2 C1 H1 107.5 . . ?
C11 C1 H1 107.5 . . ?
O1 C2 C3 126.27(16) . . ?
O1 C2 C1 123.99(15) . . ?
C3 C2 C1 109.73(14) . . ?
C2 C3 C4 105.03(14) . . ?
C2 C3 H3A 110.7 . . ?
C4 C3 H3A 110.7 . . ?
C2 C3 H3B 110.7 . . ?
C4 C3 H3B 110.7 . . ?
H3A C3 H3B 108.8 . . ?
C5 C4 C3 104.66(14) . . ?
C5 C4 H4A 110.8 . . ?
C3 C4 H4A 110.8 . . ?
C5 C4 H4B 110.8 . . ?
C3 C4 H4B 110.8 . . ?
H4A C4 H4B 108.9 . . ?
C6 C5 C4 124.31(15) . . ?
C6 C5 C1 128.63(14) . . ?
C4 C5 C1 107.05(13) . . ?
C5 C6 C7 127.46(15) . . ?
C5 C6 H6 116.3 . . ?
C7 C6 H6 116.3 . . ?
C6 C7 C12 115.73(14) . . ?
C6 C7 C8 116.41(13) . . ?
C12 C7 C8 102.29(13) . . ?
C6 C7 H7 107.3 . . ?
C12 C7 H7 107.3 . . ?
C8 C7 H7 107.3 . . ?
O2 C8 C9 102.69(12) . . ?
O2 C8 C14 112.15(13) . . ?
C9 C8 C14 115.53(14) . . ?
O2 C8 C7 110.76(13) . . ?
C9 C8 C7 113.09(13) . . ?
C14 C8 C7 102.91(13) . . ?
C10 C9 C8 109.51(15) . . ?
C10 C9 H9 125.2 . . ?
C8 C9 H9 125.2 . . ?
C9 C10 C11 108.51(15) . . ?
C9 C10 H10 125.7 . . ?
C11 C10 H10 125.7 . . ?
O2 C11 C10 103.49(13) . . ?
O2 C11 C1 110.60(13) . . ?
C10 C11 C1 111.33(14) . . ?
O2 C11 H11 110.4 . . ?
C10 C11 H11 110.4 . . ?
C1 C11 H11 110.4 . . ?
C7 C12 C13 104.74(14) . . ?
C7 C12 H12A 110.8 . . ?
C13 C12 H12A 110.8 . . ?
C7 C12 H12B 110.8 . . ?
C13 C12 H12B 110.8 . . ?
H12A C12 H12B 108.9 . . ?
C14 C13 C12 106.30(14) . . ?
C14 C13 H13A 110.5 . . ?
C12 C13 H13A 110.5 . . ?
C14 C13 H13B 110.5 . . ?
C12 C13 H13B 110.5 . . ?
H13A C13 H13B 108.7 . . ?
C8 C14 C13 104.80(14) . . ?
C8 C14 H14A 110.8 . . ?
C13 C14 H14A 110.8 . . ?
C8 C14 H14B 110.8 . . ?
C13 C14 H14B 110.8 . . ?
H14A C14 H14B 108.9 . . ?
C11 O2 C8 106.54(12) . . ?

loop_
_geom_torsion_atom_site_label_1
_geom_torsion_atom_site_label_2
_geom_torsion_atom_site_label_3
_geom_torsion_atom_site_label_4
_geom_torsion
_geom_torsion_site_symmetry_1
_geom_torsion_site_symmetry_2
_geom_torsion_site_symmetry_3
_geom_torsion_site_symmetry_4
_geom_torsion_publ_flag
C5 C1 C2 O1 172.43(16) . . . . ?
C11 C1 C2 O1 43.8(2) . . . . ?
C5 C1 C2 C3 -6.64(17) . . . . ?
C11 C1 C2 C3 -135.24(15) . . . . ?
O1 C2 C3 C4 168.43(17) . . . . ?
C1 C2 C3 C4 -12.53(18) . . . . ?
C2 C3 C4 C5 26.77(17) . . . . ?
C3 C4 C5 C6 147.39(17) . . . . ?
C3 C4 C5 C1 -31.80(16) . . . . ?
C2 C1 C5 C6 -155.49(16) . . . . ?
C11 C1 C5 C6 -31.3(2) . . . . ?
C2 C1 C5 C4 23.66(16) . . . . ?
C11 C1 C5 C4 147.85(14) . . . . ?
C4 C5 C6 C7 176.64(15) . . . . ?
C1 C5 C6 C7 -4.3(3) . . . . ?
C5 C6 C7 C12 158.18(16) . . . . ?
C5 C6 C7 C8 38.0(2) . . . . ?
C6 C7 C8 O2 -68.87(17) . . . . ?
C12 C7 C8 O2 163.94(13) . . . . ?
C6 C7 C8 C9 45.77(18) . . . . ?
C12 C7 C8 C9 -81.41(15) . . . . ?
C6 C7 C8 C14 171.10(13) . . . . ?
C12 C7 C8 C14 43.91(16) . . . . ?
O2 C8 C9 C10 17.09(17) . . . . ?
C14 C8 C9 C10 139.48(15) . . . . ?
C7 C8 C9 C10 -102.31(16) . . . . ?
C8 C9 C10 C11 1.17(18) . . . . ?
C9 C10 C11 O2 -19.12(17) . . . . ?
C9 C10 C11 C1 99.70(16) . . . . ?
C5 C1 C11 O2 64.27(17) . . . . ?
C2 C1 C11 O2 -175.28(12) . . . . ?
C5 C1 C11 C10 -50.21(19) . . . . ?
C2 C1 C11 C10 70.24(17) . . . . ?
C6 C7 C12 C13 -163.98(14) . . . . ?
C8 C7 C12 C13 -36.36(17) . . . . ?
C7 C12 C13 C14 15.32(18) . . . . ?
O2 C8 C14 C13 -153.41(14) . . . . ?
C9 C8 C14 C13 89.39(18) . . . . ?
C7 C8 C14 C13 -34.33(16) . . . . ?
C12 C13 C14 C8 11.85(18) . . . . ?
C10 C11 O2 C8 29.89(15) . . . . ?
C1 C11 O2 C8 -89.43(15) . . . . ?
C9 C8 O2 C11 -28.96(15) . . . . ?
C14 C8 O2 C11 -153.61(13) . . . . ?
C7 C8 O2 C11 92.05(15) . . . . ?

_refine_diff_density_max         0.646
_refine_diff_density_min         -0.399
_refine_diff_density_rms         0.099

_shelx_res_file                  
; 
  
    fred14.res created by SHELXL-2014/7 
  
TITL fred14 in P2(1)/c 
CELL 0.71073  16.34840   6.78070  10.09060  90.0000 100.0201  90.0000 
ZERR    4.00   0.00810   0.00340   0.00500   0.0000   0.0058   0.0000 
LATT 1 
SYMM -X, 0.5+Y, 0.5-Z 
SFAC C  H  O 
UNIT 56  64  8 
L.S. 10 
ACTA 
BOND $H 
FMAP 2 
PLAN 10 
SIZE 0.125 0.149 0.181 
CONF 
TEMP -170.000 
WGHT    0.141000    0.086100 
FVAR       0.17796 
MOLE 1 
C1    1    0.142735    0.535623    0.084601    11.00000    0.01251    0.03227 = 
         0.02780    0.00061   -0.00101    0.00039 
AFIX  13 
H1    2    0.105467    0.545857    0.153080    11.00000   -1.20000 
AFIX   0 
C2    1    0.088222    0.487685   -0.050710    11.00000    0.01234    0.03971 = 
         0.03068   -0.00097   -0.00059    0.00216 
C3    1    0.081114    0.666120   -0.140231    11.00000    0.01986    0.04835 = 
         0.03182    0.00761   -0.00316   -0.00048 
AFIX  23 
H3A   2    0.022470    0.690442   -0.181351    11.00000   -1.20000 
H3B   2    0.114142    0.648743   -0.212852    11.00000   -1.20000 
AFIX   0 
C4    1    0.115264    0.836565   -0.047607    11.00000    0.01813    0.03769 = 
         0.03774    0.00858   -0.00110    0.00441 
AFIX  23 
H4A   2    0.143985    0.934093   -0.096352    11.00000   -1.20000 
H4B   2    0.070016    0.903821   -0.011661    11.00000   -1.20000 
AFIX   0 
C5    1    0.175652    0.740453    0.064698    11.00000    0.01490    0.02932 = 
         0.03022    0.00199    0.00189    0.00404 
C6    1    0.244472    0.826017    0.129174    11.00000    0.01843    0.02666 = 
         0.03387    0.00017    0.00284    0.00183 
AFIX  43 
H6    2    0.256771    0.952949    0.097953    11.00000   -1.20000 
AFIX   0 
C7    1    0.305015    0.744843    0.245796    11.00000    0.01552    0.03168 = 
         0.03027   -0.00148    0.00117   -0.00106 
AFIX  13 
H7    2    0.281676    0.771652    0.329273    11.00000   -1.20000 
AFIX   0 
C8    1    0.322875    0.522752    0.242749    11.00000    0.01178    0.03230 = 
         0.03025    0.00269   -0.00128   -0.00092 
C9    1    0.338385    0.452007    0.107376    11.00000    0.01765    0.03268 = 
         0.03353    0.00141    0.00169    0.00583 
AFIX  43 
H9    2    0.388660    0.469224    0.073630    11.00000   -1.20000 
AFIX   0 
C10   1    0.271269    0.362495    0.043122    11.00000    0.02238    0.03015 = 
         0.03342   -0.00330   -0.00189    0.00674 
AFIX  43 
H10   2    0.265681    0.303068   -0.043244    11.00000   -1.20000 
AFIX   0 
C11   1    0.205246    0.370508    0.129660    11.00000    0.01768    0.02851 = 
         0.03119    0.00061   -0.00469   -0.00144 
AFIX  13 
H11   2    0.176144    0.240624    0.128370    11.00000   -1.20000 
AFIX   0 
C12   1    0.392132    0.833497    0.266479    11.00000    0.01818    0.03751 = 
         0.03785   -0.00148   -0.00038   -0.00632 
AFIX  23 
H12A  2    0.392744    0.965778    0.308164    11.00000   -1.20000 
H12B  2    0.412191    0.845093    0.179716    11.00000   -1.20000 
AFIX   0 
C13   1    0.446333    0.687855    0.361053    11.00000    0.01753    0.04609 = 
         0.04001   -0.00171   -0.00338   -0.00293 
AFIX  23 
H13A  2    0.499143    0.662046    0.328760    11.00000   -1.20000 
H13B  2    0.459267    0.742212    0.453388    11.00000   -1.20000 
AFIX   0 
C14   1    0.395245    0.496493    0.359469    11.00000    0.01761    0.04389 = 
         0.03133    0.00430   -0.00459    0.00143 
AFIX  23 
H14A  2    0.429159    0.380257    0.344593    11.00000   -1.20000 
H14B  2    0.374767    0.479355    0.445488    11.00000   -1.20000 
AFIX   0 
O1    3    0.057224    0.328275   -0.079387    11.00000    0.02374    0.04154 = 
         0.04358   -0.00530   -0.00900   -0.00309 
O2    3    0.251096    0.410380    0.261471    11.00000    0.01522    0.03594 = 
         0.02789    0.00474   -0.00317   -0.00291 
HKLF 4 
  
REM  fred14 in P2(1)/c 
REM R1 =  0.0711 for    2178 Fo > 4sig(Fo)  and  0.0837 for all    2757 data 
REM    145 parameters refined using      0 restraints 
  
END 
  
WGHT      0.1451      0.0000 
  
REM Highest difference peak  0.646,  deepest hole -0.399,  1-sigma level  0.099 
Q1    1   0.3322  0.4884  0.1748  11.00000  0.05    0.65 
Q2    1   0.3133  0.6305  0.2381  11.00000  0.05    0.52 
Q3    1   0.2476  0.4147  0.3439  11.00000  0.05    0.44 
Q4    1   0.0949  0.5310 -0.1290  11.00000  0.05    0.44 
Q5    1   0.0773  0.5888 -0.0746  11.00000  0.05    0.41 
Q6    1   0.1609  0.6368  0.0753  11.00000  0.05    0.38 
Q7    1   0.2688  0.3768 -0.0585  11.00000  0.05    0.37 
Q8    1   0.0604  0.3207 -0.1756  11.00000  0.05    0.36 
Q9    1   0.2984  0.7373  0.3207  11.00000  0.05    0.34 
Q10   1   0.1123  0.7929 -0.1131  11.00000  0.05    0.34 
;
_shelx_res_checksum              17686
####################################################################### 
# 
# This file contains crystal structure data downloaded from the 
# Cambridge Structural Database (CSD) hosted by the Cambridge 
# Crystallographic Data Centre (CCDC).
# 
# Full information about CCDC data access policies and citation 
# guidelines are available at http://www.ccdc.cam.ac.uk/access/V1 
# 
# Audit and citation data items may have been added by the CCDC. 
# Please retain this information to preserve the provenance of 
# this file and to allow appropriate attribution of the data. 
# 
#######################################################################

data_fred39a
_database_code_depnum_ccdc_archive 'CCDC 1816388'
_audit_update_record             
;
2018-01-11 deposited with the CCDC.
2018-05-23 downloaded from the CCDC.
;

_audit_creation_method           SHELXL-2014/7
_shelx_SHELXL_version_number     2014/7
_chemical_name_systematic        ?
_chemical_name_common            ?
_chemical_melting_point          ?
_chemical_formula_moiety         'C14 H16 O2'
_chemical_formula_sum            'C14 H16 O2'
_chemical_formula_weight         216.27

loop_
_atom_type_symbol
_atom_type_description
_atom_type_scat_dispersion_real
_atom_type_scat_dispersion_imag
_atom_type_scat_source
C C 0.0033 0.0016 'International Tables Vol C Tables 4.2.6.8 and 6.1.1.4'
H H 0.0000 0.0000 'International Tables Vol C Tables 4.2.6.8 and 6.1.1.4'
O O 0.0106 0.0060 'International Tables Vol C Tables 4.2.6.8 and 6.1.1.4'

_space_group_crystal_system      monoclinic
_space_group_IT_number           14
_space_group_name_H-M_alt        'P 21/c'
_space_group_name_Hall           '-P 2ybc'

_shelx_space_group_comment       
; 
The symmetry employed for this shelxl refinement is uniquely defined 
by the following loop, which should always be used as a source of 
symmetry information in preference to the above space-group names. 
They are only intended as comments. 
;

loop_
_space_group_symop_operation_xyz
'x, y, z'
'-x, y+1/2, -z+1/2'
'-x, -y, -z'
'x, -y-1/2, z-1/2'

_cell_length_a                   10.7209(5)
_cell_length_b                   13.1604(6)
_cell_length_c                   8.2158(4)
_cell_angle_alpha                90
_cell_angle_beta                 105.7891(5)
_cell_angle_gamma                90
_cell_volume                     1115.44(9)
_cell_formula_units_Z            4
_cell_measurement_temperature    103(2)
_cell_measurement_reflns_used    5745
_cell_measurement_theta_min      2.51
_cell_measurement_theta_max      28.92

_exptl_crystal_description       irregular
_exptl_crystal_colour            colorless
_exptl_crystal_density_meas      ?
_exptl_crystal_density_method    ?
_exptl_crystal_density_diffrn    1.288
_exptl_crystal_F_000             464
_exptl_transmission_factor_min   ?
_exptl_transmission_factor_max   ?
_exptl_crystal_size_max          0.389
_exptl_crystal_size_mid          0.188
_exptl_crystal_size_min          0.149
_exptl_absorpt_coefficient_mu    0.085
_shelx_estimated_absorpt_T_min   0.968
_shelx_estimated_absorpt_T_max   0.988
_exptl_absorpt_correction_type   empirical
_exptl_absorpt_correction_T_min  0.7151
_exptl_absorpt_correction_T_max  0.7458
_exptl_absorpt_process_details   SADABS
_exptl_absorpt_special_details   SADABS
_diffrn_ambient_temperature      103(2)
_diffrn_radiation_wavelength     0.71073
_diffrn_radiation_type           MoK\a
_diffrn_source                   ?
_diffrn_measurement_device_type  'Bruker APEX-II CCD'
_diffrn_measurement_method       '\f and \w scans'
_diffrn_detector_area_resol_mean ?
_diffrn_reflns_number            13445
_diffrn_reflns_av_unetI/netI     0.0166
_diffrn_reflns_av_R_equivalents  0.0212
_diffrn_reflns_limit_h_min       -14
_diffrn_reflns_limit_h_max       14
_diffrn_reflns_limit_k_min       -17
_diffrn_reflns_limit_k_max       17
_diffrn_reflns_limit_l_min       -10
_diffrn_reflns_limit_l_max       11
_diffrn_reflns_theta_min         1.974
_diffrn_reflns_theta_max         29.177
_diffrn_reflns_theta_full        25.242
_diffrn_measured_fraction_theta_max 0.964
_diffrn_measured_fraction_theta_full 1.000
_diffrn_reflns_Laue_measured_fraction_max 0.964
_diffrn_reflns_Laue_measured_fraction_full 1.000
_diffrn_reflns_point_group_measured_fraction_max 0.964
_diffrn_reflns_point_group_measured_fraction_full 1.000
_reflns_number_total             2907
_reflns_number_gt                2527
_reflns_threshold_expression     'I > 2\s(I)'
_reflns_Friedel_coverage         0.000
_reflns_Friedel_fraction_max     .
_reflns_Friedel_fraction_full    .

_reflns_special_details          
; 
 Reflections were merged by SHELXL according to the crystal 
 class for the calculation of statistics and refinement. 
  
 _reflns_Friedel_fraction is defined as the number of unique 
 Friedel pairs measured divided by the number that would be 
 possible theoretically, ignoring centric projections and 
 systematic absences. 
;

_computing_data_collection       'Bruker APEX2'
_computing_cell_refinement       'Bruker SAINT'
_computing_data_reduction        'Bruker SAINT'
_computing_structure_solution    'SHELXS-97 (Sheldrick 2008)'
_computing_structure_refinement  'SHELXL-2014/7 (Sheldrick, 2014)'
_computing_molecular_graphics    'Bruker SHELXTL'
_computing_publication_material  'Bruker SHELXTL'
_refine_special_details          ?
_refine_ls_structure_factor_coef Fsqd
_refine_ls_matrix_type           full
_refine_ls_weighting_scheme      calc
_refine_ls_weighting_details     
'w=1/[\s^2^(Fo^2^)+(0.0675P)^2^+0.5056P] where P=(Fo^2^+2Fc^2^)/3'
_atom_sites_solution_primary     ?
_atom_sites_solution_secondary   ?
_atom_sites_solution_hydrogens   geom
_refine_ls_hydrogen_treatment    constr
_refine_ls_extinction_method     none
_refine_ls_extinction_coef       .
_refine_ls_number_reflns         2907
_refine_ls_number_parameters     146
_refine_ls_number_restraints     0
_refine_ls_R_factor_all          0.0539
_refine_ls_R_factor_gt           0.0470
_refine_ls_wR_factor_ref         0.1306
_refine_ls_wR_factor_gt          0.1250
_refine_ls_goodness_of_fit_ref   1.044
_refine_ls_restrained_S_all      1.044
_refine_ls_shift/su_max          0.001
_refine_ls_shift/su_mean         0.000

loop_
_atom_site_label
_atom_site_type_symbol
_atom_site_fract_x
_atom_site_fract_y
_atom_site_fract_z
_atom_site_U_iso_or_equiv
_atom_site_adp_type
_atom_site_occupancy
_atom_site_site_symmetry_order
_atom_site_calc_flag
_atom_site_refinement_flags_posn
_atom_site_refinement_flags_adp
_atom_site_refinement_flags_occupancy
_atom_site_disorder_assembly
_atom_site_disorder_group
C1 C 0.70806(13) 1.18031(10) 0.61604(17) 0.0246(3) Uani 1 1 d . . . . .
H1A H 0.6427 1.2074 0.6696 0.029 Uiso 1 1 calc R U . . .
H1B H 0.6945 1.2115 0.5029 0.029 Uiso 1 1 calc R U . . .
C2 C 0.84612(13) 1.19987(10) 0.72716(19) 0.0288(3) Uani 1 1 d . . . . .
H2A H 0.8529 1.2678 0.7805 0.035 Uiso 1 1 calc R U . . .
H2B H 0.9098 1.1952 0.6599 0.035 Uiso 1 1 calc R U . . .
C3 C 0.86863(13) 1.11552(10) 0.86116(18) 0.0269(3) Uani 1 1 d . . . . .
H3A H 0.9624 1.1023 0.9087 0.032 Uiso 1 1 calc R U . . .
H3B H 0.8310 1.1346 0.9544 0.032 Uiso 1 1 calc R U . . .
C4 C 0.80012(12) 1.02184(9) 0.76700(15) 0.0202(2) Uani 1 1 d . . . . .
C5 C 0.70107(11) 1.06464(9) 0.60386(15) 0.0193(2) Uani 1 1 d . . . . .
H5 H 0.6115 1.0364 0.5827 0.023 Uiso 1 1 calc R U . . .
C6 C 0.78281(12) 1.01567(9) 0.49273(16) 0.0215(3) Uani 1 1 d . . . . .
H6 H 0.8273 1.0679 0.4399 0.026 Uiso 1 1 calc R U . . .
C7 C 0.87638(12) 0.96660(10) 0.65371(16) 0.0230(3) Uani 1 1 d . . . . .
H7 H 0.9664 0.9939 0.6747 0.028 Uiso 1 1 calc R U . . .
C8 C 0.87602(12) 0.85252(10) 0.66091(16) 0.0245(3) Uani 1 1 d . . . . .
H8 H 0.9321 0.8202 0.7565 0.029 Uiso 1 1 calc R U . . .
C9 C 0.80094(12) 0.79387(9) 0.54001(15) 0.0219(3) Uani 1 1 d . . . . .
H9 H 0.8055 0.7220 0.5503 0.026 Uiso 1 1 calc R U . . .
C10 C 0.71158(12) 0.84104(10) 0.39164(15) 0.0217(3) Uani 1 1 d . . . . .
C11 C 0.61243(12) 0.79168(9) 0.25639(15) 0.0207(2) Uani 1 1 d . . . . .
C12 C 0.54460(13) 0.87349(10) 0.13304(15) 0.0246(3) Uani 1 1 d . . . . .
H12A H 0.4507 0.8748 0.1245 0.029 Uiso 1 1 calc R U . . .
H12B H 0.5561 0.8610 0.0192 0.029 Uiso 1 1 calc R U . . .
C13 C 0.60871(13) 0.97411(10) 0.20554(16) 0.0240(3) Uani 1 1 d . . . . .
H13A H 0.6518 1.0067 0.1267 0.029 Uiso 1 1 calc R U . . .
H13B H 0.5442 1.0218 0.2287 0.029 Uiso 1 1 calc R U . . .
C14 C 0.70583(12) 0.94284(10) 0.36612(15) 0.0220(3) Uani 1 1 d . . . . .
O1 O 0.58492(9) 0.70110(7) 0.24407(11) 0.0255(2) Uani 1 1 d . . . . .
O2 O 0.75436(10) 0.96159(7) 0.88045(11) 0.0254(2) Uani 1 1 d . . . . .
H2 H 0.7115 0.9125 0.8280 0.038 Uiso 1 1 calc R U . . .

loop_
_atom_site_aniso_label
_atom_site_aniso_U_11
_atom_site_aniso_U_22
_atom_site_aniso_U_33
_atom_site_aniso_U_23
_atom_site_aniso_U_13
_atom_site_aniso_U_12
C1 0.0274(6) 0.0181(6) 0.0300(6) -0.0002(5) 0.0107(5) 0.0010(5)
C2 0.0281(7) 0.0207(6) 0.0395(8) -0.0072(5) 0.0125(6) -0.0070(5)
C3 0.0253(6) 0.0235(6) 0.0295(6) -0.0085(5) 0.0032(5) -0.0026(5)
C4 0.0210(5) 0.0184(5) 0.0210(6) -0.0026(4) 0.0053(4) -0.0005(4)
C5 0.0194(5) 0.0183(5) 0.0207(5) -0.0013(4) 0.0064(4) -0.0015(4)
C6 0.0246(6) 0.0193(5) 0.0234(6) 0.0000(4) 0.0111(5) -0.0015(4)
C7 0.0183(5) 0.0241(6) 0.0267(6) -0.0045(5) 0.0061(5) 0.0004(4)
C8 0.0213(6) 0.0250(6) 0.0248(6) -0.0016(5) 0.0023(5) 0.0089(5)
C9 0.0247(6) 0.0194(5) 0.0213(6) 0.0006(4) 0.0060(5) 0.0063(4)
C10 0.0278(6) 0.0205(6) 0.0166(5) 0.0000(4) 0.0054(5) 0.0023(4)
C11 0.0243(6) 0.0221(6) 0.0168(5) 0.0002(4) 0.0073(4) 0.0032(4)
C12 0.0304(6) 0.0255(6) 0.0169(5) 0.0027(4) 0.0049(5) 0.0043(5)
C13 0.0315(6) 0.0222(6) 0.0188(6) 0.0046(4) 0.0077(5) 0.0049(5)
C14 0.0277(6) 0.0222(6) 0.0172(5) 0.0010(4) 0.0082(5) 0.0033(5)
O1 0.0296(5) 0.0228(4) 0.0237(4) -0.0006(3) 0.0066(4) -0.0005(4)
O2 0.0356(5) 0.0207(4) 0.0210(4) -0.0005(3) 0.0095(4) -0.0005(4)

_geom_special_details            
; 
 All esds (except the esd in the dihedral angle between two l.s. planes) 
 are estimated using the full covariance matrix.  The cell esds are taken 
 into account individually in the estimation of esds in distances, angles 
 and torsion angles; correlations between esds in cell parameters are only 
 used when they are defined by crystal symmetry.  An approximate (isotropic) 
 treatment of cell esds is used for estimating esds involving l.s. planes. 
;

loop_
_geom_bond_atom_site_label_1
_geom_bond_atom_site_label_2
_geom_bond_distance
_geom_bond_site_symmetry_2
_geom_bond_publ_flag
C1 C5 1.5260(17) . ?
C1 C2 1.5347(19) . ?
C1 H1A 0.9900 . ?
C1 H1B 0.9900 . ?
C2 C3 1.535(2) . ?
C2 H2A 0.9900 . ?
C2 H2B 0.9900 . ?
C3 C4 1.5326(17) . ?
C3 H3A 0.9900 . ?
C3 H3B 0.9900 . ?
C4 O2 1.4096(15) . ?
C4 C5 1.5706(17) . ?
C4 C7 1.5739(17) . ?
C5 C6 1.5660(16) . ?
C5 H5 1.0000 . ?
C6 C14 1.4881(17) . ?
C6 C7 1.5655(18) . ?
C6 H6 1.0000 . ?
C7 C8 1.5026(18) . ?
C7 H7 1.0000 . ?
C8 C9 1.3398(18) . ?
C8 H8 0.9500 . ?
C9 C10 1.4675(17) . ?
C9 H9 0.9500 . ?
C10 C14 1.3549(17) . ?
C10 C11 1.4642(17) . ?
C11 O1 1.2256(15) . ?
C11 C12 1.5211(17) . ?
C12 C13 1.5356(18) . ?
C12 H12A 0.9900 . ?
C12 H12B 0.9900 . ?
C13 C14 1.4988(17) . ?
C13 H13A 0.9900 . ?
C13 H13B 0.9900 . ?
O2 H2 0.8400 . ?

loop_
_geom_angle_atom_site_label_1
_geom_angle_atom_site_label_2
_geom_angle_atom_site_label_3
_geom_angle
_geom_angle_site_symmetry_1
_geom_angle_site_symmetry_3
_geom_angle_publ_flag
C5 C1 C2 103.21(10) . . ?
C5 C1 H1A 111.1 . . ?
C2 C1 H1A 111.1 . . ?
C5 C1 H1B 111.1 . . ?
C2 C1 H1B 111.1 . . ?
H1A C1 H1B 109.1 . . ?
C1 C2 C3 104.08(10) . . ?
C1 C2 H2A 110.9 . . ?
C3 C2 H2A 110.9 . . ?
C1 C2 H2B 110.9 . . ?
C3 C2 H2B 110.9 . . ?
H2A C2 H2B 109.0 . . ?
C4 C3 C2 105.04(11) . . ?
C4 C3 H3A 110.7 . . ?
C2 C3 H3A 110.7 . . ?
C4 C3 H3B 110.7 . . ?
C2 C3 H3B 110.7 . . ?
H3A C3 H3B 108.8 . . ?
O2 C4 C3 108.90(10) . . ?
O2 C4 C5 119.34(10) . . ?
C3 C4 C5 105.19(10) . . ?
O2 C4 C7 117.48(10) . . ?
C3 C4 C7 114.54(10) . . ?
C5 C4 C7 90.02(9) . . ?
C1 C5 C6 115.06(10) . . ?
C1 C5 C4 106.98(10) . . ?
C6 C5 C4 89.67(9) . . ?
C1 C5 H5 114.2 . . ?
C6 C5 H5 114.2 . . ?
C4 C5 H5 114.2 . . ?
C14 C6 C7 115.52(10) . . ?
C14 C6 C5 112.38(10) . . ?
C7 C6 C5 90.50(9) . . ?
C14 C6 H6 112.2 . . ?
C7 C6 H6 112.2 . . ?
C5 C6 H6 112.2 . . ?
C8 C7 C6 115.94(10) . . ?
C8 C7 C4 115.52(11) . . ?
C6 C7 C4 89.57(9) . . ?
C8 C7 H7 111.4 . . ?
C6 C7 H7 111.4 . . ?
C4 C7 H7 111.4 . . ?
C9 C8 C7 123.63(11) . . ?
C9 C8 H8 118.2 . . ?
C7 C8 H8 118.2 . . ?
C8 C9 C10 119.80(11) . . ?
C8 C9 H9 120.1 . . ?
C10 C9 H9 120.1 . . ?
C14 C10 C11 109.16(11) . . ?
C14 C10 C9 122.59(12) . . ?
C11 C10 C9 128.16(11) . . ?
O1 C11 C10 127.08(11) . . ?
O1 C11 C12 124.94(11) . . ?
C10 C11 C12 107.96(10) . . ?
C11 C12 C13 105.64(10) . . ?
C11 C12 H12A 110.6 . . ?
C13 C12 H12A 110.6 . . ?
C11 C12 H12B 110.6 . . ?
C13 C12 H12B 110.6 . . ?
H12A C12 H12B 108.7 . . ?
C14 C13 C12 103.60(10) . . ?
C14 C13 H13A 111.0 . . ?
C12 C13 H13A 111.0 . . ?
C14 C13 H13B 111.0 . . ?
C12 C13 H13B 111.0 . . ?
H13A C13 H13B 109.0 . . ?
C10 C14 C6 122.38(11) . . ?
C10 C14 C13 113.52(11) . . ?
C6 C14 C13 123.97(11) . . ?
C4 O2 H2 109.5 . . ?

loop_
_geom_torsion_atom_site_label_1
_geom_torsion_atom_site_label_2
_geom_torsion_atom_site_label_3
_geom_torsion_atom_site_label_4
_geom_torsion
_geom_torsion_site_symmetry_1
_geom_torsion_site_symmetry_2
_geom_torsion_site_symmetry_3
_geom_torsion_site_symmetry_4
_geom_torsion_publ_flag
C5 C1 C2 C3 -38.96(13) . . . . ?
C1 C2 C3 C4 36.76(13) . . . . ?
C2 C3 C4 O2 -148.81(11) . . . . ?
C2 C3 C4 C5 -19.79(13) . . . . ?
C2 C3 C4 C7 77.36(13) . . . . ?
C2 C1 C5 C6 -71.28(13) . . . . ?
C2 C1 C5 C4 26.55(13) . . . . ?
O2 C4 C5 C1 118.22(11) . . . . ?
C3 C4 C5 C1 -4.30(13) . . . . ?
C7 C4 C5 C1 -119.80(10) . . . . ?
O2 C4 C5 C6 -125.60(10) . . . . ?
C3 C4 C5 C6 111.87(10) . . . . ?
C7 C4 C5 C6 -3.62(9) . . . . ?
C1 C5 C6 C14 -129.70(11) . . . . ?
C4 C5 C6 C14 121.65(10) . . . . ?
C1 C5 C6 C7 112.29(11) . . . . ?
C4 C5 C6 C7 3.64(9) . . . . ?
C14 C6 C7 C8 -0.46(15) . . . . ?
C5 C6 C7 C8 114.76(11) . . . . ?
C14 C6 C7 C4 -118.86(11) . . . . ?
C5 C6 C7 C4 -3.63(9) . . . . ?
O2 C4 C7 C8 8.40(16) . . . . ?
C3 C4 C7 C8 138.10(12) . . . . ?
C5 C4 C7 C8 -115.14(11) . . . . ?
O2 C4 C7 C6 127.16(11) . . . . ?
C3 C4 C7 C6 -103.13(11) . . . . ?
C5 C4 C7 C6 3.62(9) . . . . ?
C6 C7 C8 C9 -0.45(18) . . . . ?
C4 C7 C8 C9 102.44(15) . . . . ?
C7 C8 C9 C10 -0.91(19) . . . . ?
C8 C9 C10 C14 3.53(19) . . . . ?
C8 C9 C10 C11 -172.70(12) . . . . ?
C14 C10 C11 O1 -175.58(12) . . . . ?
C9 C10 C11 O1 1.1(2) . . . . ?
C14 C10 C11 C12 2.77(14) . . . . ?
C9 C10 C11 C12 179.40(12) . . . . ?
O1 C11 C12 C13 177.60(12) . . . . ?
C10 C11 C12 C13 -0.79(13) . . . . ?
C11 C12 C13 C14 -1.23(13) . . . . ?
C11 C10 C14 C6 172.25(11) . . . . ?
C9 C10 C14 C6 -4.61(19) . . . . ?
C11 C10 C14 C13 -3.77(15) . . . . ?
C9 C10 C14 C13 179.37(11) . . . . ?
C7 C6 C14 C10 2.97(17) . . . . ?
C5 C6 C14 C10 -98.98(14) . . . . ?
C7 C6 C14 C13 178.58(11) . . . . ?
C5 C6 C14 C13 76.62(15) . . . . ?
C12 C13 C14 C10 3.14(14) . . . . ?
C12 C13 C14 C6 -172.81(11) . . . . ?

_refine_diff_density_max         0.957
_refine_diff_density_min         -0.180
_refine_diff_density_rms         0.050

_shelx_res_file                  
; 
  
    fred39a.res created by SHELXL-2014/7 
  
  
TITL fred39aa in P2(1)/c 
CELL 0.71073  10.72090  13.16040   8.21580  90.0000 105.7891  90.0000 
ZERR    4.00   0.00050   0.00060   0.00040   0.0000   0.0005   0.0000 
LATT 1 
SYMM -X, 0.5+Y, 0.5-Z 
SFAC C  H  O 
UNIT 56  64  8 
L.S. 10 
ACTA 
BOND $H 
FMAP 2 
PLAN 6 
CONF 
SIZE  0.149  0.188  0.389 
TEMP -170.000 
WGHT    0.067500    0.505600 
FVAR       0.25111 
MOLE 1 
C1    1    0.708057    1.180310    0.616044    11.00000    0.02736    0.01812 = 
         0.02996   -0.00020    0.01073    0.00104 
AFIX  23 
H1A   2    0.642656    1.207402    0.669586    11.00000   -1.20000 
H1B   2    0.694496    1.211529    0.502927    11.00000   -1.20000 
AFIX   0 
C2    1    0.846122    1.199865    0.727164    11.00000    0.02814    0.02073 = 
         0.03947   -0.00719    0.01251   -0.00695 
AFIX  23 
H2A   2    0.852877    1.267830    0.780512    11.00000   -1.20000 
H2B   2    0.909786    1.195180    0.659918    11.00000   -1.20000 
AFIX   0 
C3    1    0.868627    1.115524    0.861159    11.00000    0.02526    0.02355 = 
         0.02949   -0.00850    0.00318   -0.00264 
AFIX  23 
H3A   2    0.962423    1.102350    0.908712    11.00000   -1.20000 
H3B   2    0.831027    1.134568    0.954395    11.00000   -1.20000 
AFIX   0 
C4    1    0.800117    1.021836    0.766997    11.00000    0.02096    0.01844 = 
         0.02095   -0.00255    0.00532   -0.00049 
C5    1    0.701072    1.064643    0.603862    11.00000    0.01944    0.01826 = 
         0.02073   -0.00130    0.00637   -0.00147 
AFIX  13 
H5    2    0.611472    1.036430    0.582728    11.00000   -1.20000 
AFIX   0 
C6    1    0.782806    1.015673    0.492728    11.00000    0.02458    0.01931 = 
         0.02335    0.00000    0.01109   -0.00154 
AFIX  13 
H6    2    0.827260    1.067887    0.439929    11.00000   -1.20000 
AFIX   0 
C7    1    0.876380    0.966603    0.653714    11.00000    0.01834    0.02406 = 
         0.02668   -0.00445    0.00609    0.00036 
AFIX  13 
H7    2    0.966434    0.993875    0.674744    11.00000   -1.20000 
AFIX   0 
C8    1    0.876017    0.852517    0.660911    11.00000    0.02131    0.02498 = 
         0.02475   -0.00157    0.00230    0.00895 
AFIX  43 
H8    2    0.932129    0.820179    0.756483    11.00000   -1.20000 
AFIX   0 
C9    1    0.800941    0.793874    0.540005    11.00000    0.02470    0.01939 = 
         0.02131    0.00060    0.00600    0.00631 
AFIX  43 
H9    2    0.805546    0.721981    0.550293    11.00000   -1.20000 
AFIX   0 
C10   1    0.711577    0.841038    0.391642    11.00000    0.02784    0.02047 = 
         0.01656    0.00004    0.00541    0.00226 
C11   1    0.612428    0.791680    0.256390    11.00000    0.02430    0.02207 = 
         0.01680    0.00022    0.00732    0.00323 
C12   1    0.544601    0.873486    0.133040    11.00000    0.03043    0.02546 = 
         0.01693    0.00273    0.00493    0.00433 
AFIX  23 
H12A  2    0.450700    0.874772    0.124461    11.00000   -1.20000 
H12B  2    0.556114    0.860991    0.019185    11.00000   -1.20000 
AFIX   0 
C13   1    0.608713    0.974108    0.205541    11.00000    0.03152    0.02223 = 
         0.01882    0.00462    0.00765    0.00494 
AFIX  23 
H13A  2    0.651793    1.006701    0.126667    11.00000   -1.20000 
H13B  2    0.544212    1.021802    0.228722    11.00000   -1.20000 
AFIX   0 
C14   1    0.705835    0.942844    0.366125    11.00000    0.02774    0.02219 = 
         0.01724    0.00100    0.00820    0.00328 
O1    3    0.584918    0.701097    0.244065    11.00000    0.02957    0.02281 = 
         0.02369   -0.00061    0.00656   -0.00049 
O2    3    0.754364    0.961590    0.880452    11.00000    0.03560    0.02066 = 
         0.02103   -0.00050    0.00946   -0.00049 
AFIX 147 
H2    2    0.711524    0.912534    0.828027    11.00000   -1.50000 
AFIX   0 
HKLF 4 
  
REM  fred39aa in P2(1)/c 
REM R1 =  0.0470 for    2527 Fo > 4sig(Fo)  and  0.0539 for all    2907 data 
REM    146 parameters refined using      0 restraints 
  
END 
  
WGHT      0.0674      0.5301 
  
REM Highest difference peak  0.957,  deepest hole -0.180,  1-sigma level  0.050 
Q1    1   0.8333  0.8901  0.3016  11.00000  0.05    0.96 
Q2    1   0.6717  0.8175  0.3221  11.00000  0.05    0.38 
Q3    1   0.7446  1.0402  0.6843  11.00000  0.05    0.35 
Q4    1   0.5809  0.9220  0.1605  11.00000  0.05    0.34 
Q5    1   0.8416  0.9950  0.5600  11.00000  0.05    0.34 
Q6    1   0.5795  0.8320  0.1926  11.00000  0.05    0.33 
;
_shelx_res_checksum              32690
####################################################################### 
# 
# This file contains crystal structure data downloaded from the 
# Cambridge Structural Database (CSD) hosted by the Cambridge 
# Crystallographic Data Centre (CCDC).
# 
# Full information about CCDC data access policies and citation 
# guidelines are available at http://www.ccdc.cam.ac.uk/access/V1 
# 
# Audit and citation data items may have been added by the CCDC. 
# Please retain this information to preserve the provenance of 
# this file and to allow appropriate attribution of the data. 
# 
#######################################################################

data_fred25b
_database_code_depnum_ccdc_archive 'CCDC 1816389'
_audit_update_record             
;
2018-01-11 deposited with the CCDC.
2018-05-23 downloaded from the CCDC.
;

_audit_creation_method           SHELXL-2014/7
_shelx_SHELXL_version_number     2014/7
_chemical_name_systematic        ?
_chemical_name_common            ?
_chemical_melting_point          ?
_chemical_formula_moiety         'C18 H22 O2'
_chemical_formula_sum            'C18 H22 O2'
_chemical_formula_weight         270.35

loop_
_atom_type_symbol
_atom_type_description
_atom_type_scat_dispersion_real
_atom_type_scat_dispersion_imag
_atom_type_scat_source
C C 0.0033 0.0016 'International Tables Vol C Tables 4.2.6.8 and 6.1.1.4'
H H 0.0000 0.0000 'International Tables Vol C Tables 4.2.6.8 and 6.1.1.4'
O O 0.0106 0.0060 'International Tables Vol C Tables 4.2.6.8 and 6.1.1.4'

_space_group_crystal_system      monoclinic
_space_group_IT_number           14
_space_group_name_H-M_alt        'P 21/c'
_space_group_name_Hall           '-P 2ybc'

_shelx_space_group_comment       
; 
The symmetry employed for this shelxl refinement is uniquely defined 
by the following loop, which should always be used as a source of 
symmetry information in preference to the above space-group names. 
They are only intended as comments. 
;

loop_
_space_group_symop_operation_xyz
'x, y, z'
'-x, y+1/2, -z+1/2'
'-x, -y, -z'
'x, -y-1/2, z-1/2'

_cell_length_a                   14.4406(13)
_cell_length_b                   9.5463(9)
_cell_length_c                   10.3489(9)
_cell_angle_alpha                90
_cell_angle_beta                 98.2686(11)
_cell_angle_gamma                90
_cell_volume                     1411.8(2)
_cell_formula_units_Z            4
_cell_measurement_temperature    103(2)
_cell_measurement_reflns_used    7298
_cell_measurement_theta_min      2.57
_cell_measurement_theta_max      29.14

_exptl_crystal_description       rectangular
_exptl_crystal_colour            colourless
_exptl_crystal_density_meas      0.7121
_exptl_crystal_density_method    0.7459
_exptl_crystal_density_diffrn    1.272
_exptl_crystal_F_000             584
_exptl_transmission_factor_min   ?
_exptl_transmission_factor_max   ?
_exptl_crystal_size_max          0.444
_exptl_crystal_size_mid          0.194
_exptl_crystal_size_min          0.113
_exptl_absorpt_coefficient_mu    0.081
_shelx_estimated_absorpt_T_min   0.965
_shelx_estimated_absorpt_T_max   0.991
_exptl_absorpt_correction_type   empirical
_exptl_absorpt_correction_T_min  0.7121
_exptl_absorpt_correction_T_max  0.7459
_exptl_absorpt_process_details   SADABS
_exptl_absorpt_special_details   SADABS
_diffrn_ambient_temperature      103(2)
_diffrn_radiation_wavelength     0.71073
_diffrn_radiation_type           MoK\a
_diffrn_source                   ?
_diffrn_measurement_device_type  'Bruker APEX-II CCD'
_diffrn_measurement_method       '\f and \w scans'
_diffrn_detector_area_resol_mean ?
_diffrn_reflns_number            17042
_diffrn_reflns_av_unetI/netI     0.0220
_diffrn_reflns_av_R_equivalents  0.0276
_diffrn_reflns_limit_h_min       -19
_diffrn_reflns_limit_h_max       19
_diffrn_reflns_limit_k_min       -12
_diffrn_reflns_limit_k_max       13
_diffrn_reflns_limit_l_min       -13
_diffrn_reflns_limit_l_max       14
_diffrn_reflns_theta_min         2.566
_diffrn_reflns_theta_max         29.379
_diffrn_reflns_theta_full        25.242
_diffrn_measured_fraction_theta_max 0.949
_diffrn_measured_fraction_theta_full 1.000
_diffrn_reflns_Laue_measured_fraction_max 0.949
_diffrn_reflns_Laue_measured_fraction_full 1.000
_diffrn_reflns_point_group_measured_fraction_max 0.949
_diffrn_reflns_point_group_measured_fraction_full 1.000
_reflns_number_total             3695
_reflns_number_gt                3231
_reflns_threshold_expression     'I > 2\s(I)'
_reflns_Friedel_coverage         0.000
_reflns_Friedel_fraction_max     .
_reflns_Friedel_fraction_full    .

_reflns_special_details          
; 
 Reflections were merged by SHELXL according to the crystal 
 class for the calculation of statistics and refinement. 
  
 _reflns_Friedel_fraction is defined as the number of unique 
 Friedel pairs measured divided by the number that would be 
 possible theoretically, ignoring centric projections and 
 systematic absences. 
;

_computing_data_collection       'Bruker APEX2'
_computing_cell_refinement       'Bruker SAINT'
_computing_data_reduction        'Bruker SAINT'
_computing_structure_solution    'SHELXS-97 (Sheldrick 2008)'
_computing_structure_refinement  'SHELXL-2014/7 (Sheldrick, 2014)'
_computing_molecular_graphics    'Bruker SHELXTL'
_computing_publication_material  'Bruker SHELXTL'
_refine_special_details          ?
_refine_ls_structure_factor_coef Fsqd
_refine_ls_matrix_type           full
_refine_ls_weighting_scheme      calc
_refine_ls_weighting_details     
'w=1/[\s^2^(Fo^2^)+(0.0613P)^2^+0.4565P] where P=(Fo^2^+2Fc^2^)/3'
_atom_sites_solution_primary     ?
_atom_sites_solution_secondary   ?
_atom_sites_solution_hydrogens   geom
_refine_ls_hydrogen_treatment    constr
_refine_ls_extinction_method     none
_refine_ls_extinction_coef       .
_refine_ls_number_reflns         3695
_refine_ls_number_parameters     181
_refine_ls_number_restraints     0
_refine_ls_R_factor_all          0.0463
_refine_ls_R_factor_gt           0.0403
_refine_ls_wR_factor_ref         0.1120
_refine_ls_wR_factor_gt          0.1067
_refine_ls_goodness_of_fit_ref   1.041
_refine_ls_restrained_S_all      1.041
_refine_ls_shift/su_max          0.001
_refine_ls_shift/su_mean         0.000

loop_
_atom_site_label
_atom_site_type_symbol
_atom_site_fract_x
_atom_site_fract_y
_atom_site_fract_z
_atom_site_U_iso_or_equiv
_atom_site_adp_type
_atom_site_occupancy
_atom_site_site_symmetry_order
_atom_site_calc_flag
_atom_site_refinement_flags_posn
_atom_site_refinement_flags_adp
_atom_site_refinement_flags_occupancy
_atom_site_disorder_assembly
_atom_site_disorder_group
C1 C 0.60445(7) 0.19587(10) 0.96330(9) 0.0134(2) Uani 1 1 d . . . . .
C2 C 0.49949(7) 0.19724(11) 0.97040(11) 0.0182(2) Uani 1 1 d . . . . .
H2A H 0.4873 0.2192 1.0599 0.022 Uiso 1 1 calc R U . . .
H2B H 0.4707 0.1057 0.9435 0.022 Uiso 1 1 calc R U . . .
C3 C 0.46135(7) 0.31399(11) 0.87374(11) 0.0198(2) Uani 1 1 d . . . . .
H3A H 0.4105 0.3662 0.9072 0.024 Uiso 1 1 calc R U . . .
H3B H 0.4365 0.2735 0.7876 0.024 Uiso 1 1 calc R U . . .
C4 C 0.54547(7) 0.41259(11) 0.86170(10) 0.0173(2) Uani 1 1 d . . . . .
H4A H 0.5600 0.4130 0.7711 0.021 Uiso 1 1 calc R U . . .
H4B H 0.5313 0.5096 0.8865 0.021 Uiso 1 1 calc R U . . .
C5 C 0.62818(7) 0.35298(10) 0.95609(9) 0.01414(19) Uani 1 1 d . . . . .
H5 H 0.6265 0.3951 1.0442 0.017 Uiso 1 1 calc R U . . .
C6 C 0.72413(7) 0.38322(11) 0.91637(10) 0.0167(2) Uani 1 1 d . . . . .
H6A H 0.7239 0.3492 0.8260 0.020 Uiso 1 1 calc R U . . .
H6B H 0.7329 0.4860 0.9154 0.020 Uiso 1 1 calc R U . . .
C7 C 0.80703(7) 0.31989(10) 1.00095(10) 0.0152(2) Uani 1 1 d . . . . .
C8 C 0.89375(7) 0.40899(11) 1.03172(11) 0.0194(2) Uani 1 1 d . . . . .
H8A H 0.8807 0.4935 1.0815 0.023 Uiso 1 1 calc R U . . .
H8B H 0.9171 0.4385 0.9506 0.023 Uiso 1 1 calc R U . . .
C9 C 0.96461(8) 0.31479(12) 1.11341(13) 0.0243(2) Uani 1 1 d . . . . .
H9A H 1.0189 0.2963 1.0673 0.029 Uiso 1 1 calc R U . . .
H9B H 0.9873 0.3589 1.1987 0.029 Uiso 1 1 calc R U . . .
C10 C 0.91231(7) 0.17974(11) 1.13231(11) 0.0187(2) Uani 1 1 d . . . . .
C11 C 0.81764(7) 0.18926(10) 1.05385(9) 0.0137(2) Uani 1 1 d . . . . .
C12 C 0.74222(7) 0.07520(10) 1.03599(9) 0.01312(19) Uani 1 1 d . . . . .
C13 C 0.76689(7) -0.06240(10) 1.10957(10) 0.0174(2) Uani 1 1 d . . . . .
H13A H 0.7085 -0.1135 1.1187 0.021 Uiso 1 1 calc R U . . .
H13B H 0.7992 -0.0410 1.1984 0.021 Uiso 1 1 calc R U . . .
C14 C 0.83002(8) -0.15657(11) 1.03922(11) 0.0213(2) Uani 1 1 d . . . . .
H14A H 0.8915 -0.1105 1.0398 0.026 Uiso 1 1 calc R U . . .
H14B H 0.8406 -0.2464 1.0869 0.026 Uiso 1 1 calc R U . . .
C15 C 0.78671(8) -0.18595(12) 0.89775(12) 0.0241(2) Uani 1 1 d . . . . .
H15A H 0.8287 -0.2478 0.8559 0.029 Uiso 1 1 calc R U . . .
H15B H 0.7261 -0.2347 0.8966 0.029 Uiso 1 1 calc R U . . .
C16 C 0.77152(7) -0.04840(12) 0.82121(11) 0.0203(2) Uani 1 1 d . . . . .
H16A H 0.8326 -0.0039 0.8146 0.024 Uiso 1 1 calc R U . . .
H16B H 0.7395 -0.0672 0.7318 0.024 Uiso 1 1 calc R U . . .
C17 C 0.71310(7) 0.04723(10) 0.89075(10) 0.0147(2) Uani 1 1 d . . . . .
C18 C 0.63371(7) 0.11445(11) 0.85072(10) 0.0156(2) Uani 1 1 d . . . . .
H18 H 0.6004 0.1118 0.7646 0.019 Uiso 1 1 calc R U . . .
O1 O 0.65752(5) 0.13134(7) 1.07652(7) 0.01385(16) Uani 1 1 d . . . . .
O2 O 0.94507(6) 0.08316(9) 1.20146(9) 0.0294(2) Uani 1 1 d . . . . .

loop_
_atom_site_aniso_label
_atom_site_aniso_U_11
_atom_site_aniso_U_22
_atom_site_aniso_U_33
_atom_site_aniso_U_23
_atom_site_aniso_U_13
_atom_site_aniso_U_12
C1 0.0142(4) 0.0129(4) 0.0127(4) 0.0017(3) 0.0009(3) 0.0016(3)
C2 0.0144(4) 0.0185(5) 0.0219(5) 0.0022(4) 0.0033(4) 0.0019(4)
C3 0.0162(5) 0.0206(5) 0.0215(5) 0.0010(4) -0.0015(4) 0.0031(4)
C4 0.0180(5) 0.0161(5) 0.0168(5) 0.0026(4) -0.0009(4) 0.0037(4)
C5 0.0159(4) 0.0122(4) 0.0138(4) 0.0010(3) 0.0004(3) 0.0023(3)
C6 0.0176(5) 0.0135(4) 0.0185(5) 0.0040(4) 0.0012(4) -0.0008(4)
C7 0.0149(4) 0.0150(5) 0.0157(5) -0.0018(4) 0.0028(3) -0.0012(3)
C8 0.0169(5) 0.0157(5) 0.0253(5) -0.0016(4) 0.0025(4) -0.0032(4)
C9 0.0164(5) 0.0197(5) 0.0348(6) -0.0032(4) -0.0029(4) -0.0020(4)
C10 0.0168(5) 0.0176(5) 0.0206(5) -0.0036(4) -0.0016(4) 0.0012(4)
C11 0.0139(4) 0.0141(4) 0.0129(4) -0.0019(3) 0.0007(3) 0.0003(3)
C12 0.0133(4) 0.0120(4) 0.0141(4) 0.0002(3) 0.0024(3) 0.0016(3)
C13 0.0185(5) 0.0127(4) 0.0209(5) 0.0028(4) 0.0026(4) 0.0029(4)
C14 0.0211(5) 0.0149(5) 0.0268(6) -0.0024(4) -0.0004(4) 0.0057(4)
C15 0.0212(5) 0.0177(5) 0.0320(6) -0.0097(4) -0.0014(4) 0.0051(4)
C16 0.0176(5) 0.0238(5) 0.0193(5) -0.0080(4) 0.0021(4) 0.0023(4)
C17 0.0157(4) 0.0133(4) 0.0151(4) -0.0023(3) 0.0020(3) -0.0020(3)
C18 0.0165(4) 0.0150(4) 0.0148(4) -0.0023(4) 0.0009(3) -0.0011(4)
O1 0.0138(3) 0.0145(3) 0.0136(3) 0.0027(3) 0.0033(2) 0.0040(3)
O2 0.0256(4) 0.0238(4) 0.0341(5) 0.0043(3) -0.0113(4) 0.0023(3)

_geom_special_details            
; 
 All esds (except the esd in the dihedral angle between two l.s. planes) 
 are estimated using the full covariance matrix.  The cell esds are taken 
 into account individually in the estimation of esds in distances, angles 
 and torsion angles; correlations between esds in cell parameters are only 
 used when they are defined by crystal symmetry.  An approximate (isotropic) 
 treatment of cell esds is used for estimating esds involving l.s. planes. 
;

loop_
_geom_bond_atom_site_label_1
_geom_bond_atom_site_label_2
_geom_bond_distance
_geom_bond_site_symmetry_2
_geom_bond_publ_flag
C1 O1 1.4427(11) . ?
C1 C18 1.5105(13) . ?
C1 C2 1.5281(14) . ?
C1 C5 1.5427(14) . ?
C2 C3 1.5452(15) . ?
C2 H2A 0.9900 . ?
C2 H2B 0.9900 . ?
C3 C4 1.5558(15) . ?
C3 H3A 0.9900 . ?
C3 H3B 0.9900 . ?
C4 C5 1.5392(13) . ?
C4 H4A 0.9900 . ?
C4 H4B 0.9900 . ?
C5 C6 1.5283(14) . ?
C5 H5 1.0000 . ?
C6 C7 1.5044(14) . ?
C6 H6A 0.9900 . ?
C6 H6B 0.9900 . ?
C7 C11 1.3617(14) . ?
C7 C8 1.5094(14) . ?
C8 C9 1.5237(15) . ?
C8 H8A 0.9900 . ?
C8 H8B 0.9900 . ?
C9 C10 1.5210(15) . ?
C9 H9A 0.9900 . ?
C9 H9B 0.9900 . ?
C10 O2 1.2201(14) . ?
C10 C11 1.4890(14) . ?
C11 C12 1.5323(14) . ?
C12 O1 1.4516(11) . ?
C12 C17 1.5250(14) . ?
C12 C13 1.5344(13) . ?
C13 C14 1.5362(14) . ?
C13 H13A 0.9900 . ?
C13 H13B 0.9900 . ?
C14 C15 1.5330(16) . ?
C14 H14A 0.9900 . ?
C14 H14B 0.9900 . ?
C15 C16 1.5329(17) . ?
C15 H15A 0.9900 . ?
C15 H15B 0.9900 . ?
C16 C17 1.4958(14) . ?
C16 H16A 0.9900 . ?
C16 H16B 0.9900 . ?
C17 C18 1.3271(14) . ?
C18 H18 0.9500 . ?

loop_
_geom_angle_atom_site_label_1
_geom_angle_atom_site_label_2
_geom_angle_atom_site_label_3
_geom_angle
_geom_angle_site_symmetry_1
_geom_angle_site_symmetry_3
_geom_angle_publ_flag
O1 C1 C18 103.41(7) . . ?
O1 C1 C2 112.29(8) . . ?
C18 C1 C2 115.52(8) . . ?
O1 C1 C5 111.02(8) . . ?
C18 C1 C5 111.98(8) . . ?
C2 C1 C5 102.87(8) . . ?
C1 C2 C3 103.81(8) . . ?
C1 C2 H2A 111.0 . . ?
C3 C2 H2A 111.0 . . ?
C1 C2 H2B 111.0 . . ?
C3 C2 H2B 111.0 . . ?
H2A C2 H2B 109.0 . . ?
C2 C3 C4 106.17(8) . . ?
C2 C3 H3A 110.5 . . ?
C4 C3 H3A 110.5 . . ?
C2 C3 H3B 110.5 . . ?
C4 C3 H3B 110.5 . . ?
H3A C3 H3B 108.7 . . ?
C5 C4 C3 105.61(8) . . ?
C5 C4 H4A 110.6 . . ?
C3 C4 H4A 110.6 . . ?
C5 C4 H4B 110.6 . . ?
C3 C4 H4B 110.6 . . ?
H4A C4 H4B 108.7 . . ?
C6 C5 C4 114.23(8) . . ?
C6 C5 C1 114.39(8) . . ?
C4 C5 C1 103.45(8) . . ?
C6 C5 H5 108.2 . . ?
C4 C5 H5 108.2 . . ?
C1 C5 H5 108.2 . . ?
C7 C6 C5 116.36(8) . . ?
C7 C6 H6A 108.2 . . ?
C5 C6 H6A 108.2 . . ?
C7 C6 H6B 108.2 . . ?
C5 C6 H6B 108.2 . . ?
H6A C6 H6B 107.4 . . ?
C11 C7 C6 129.49(9) . . ?
C11 C7 C8 112.91(9) . . ?
C6 C7 C8 117.58(9) . . ?
C7 C8 C9 104.78(9) . . ?
C7 C8 H8A 110.8 . . ?
C9 C8 H8A 110.8 . . ?
C7 C8 H8B 110.8 . . ?
C9 C8 H8B 110.8 . . ?
H8A C8 H8B 108.9 . . ?
C10 C9 C8 105.38(9) . . ?
C10 C9 H9A 110.7 . . ?
C8 C9 H9A 110.7 . . ?
C10 C9 H9B 110.7 . . ?
C8 C9 H9B 110.7 . . ?
H9A C9 H9B 108.8 . . ?
O2 C10 C11 127.89(10) . . ?
O2 C10 C9 123.93(10) . . ?
C11 C10 C9 108.19(9) . . ?
C7 C11 C10 108.45(9) . . ?
C7 C11 C12 124.43(9) . . ?
C10 C11 C12 127.10(9) . . ?
O1 C12 C17 103.01(7) . . ?
O1 C12 C11 108.46(8) . . ?
C17 C12 C11 109.50(8) . . ?
O1 C12 C13 108.53(8) . . ?
C17 C12 C13 110.53(8) . . ?
C11 C12 C13 115.99(8) . . ?
C12 C13 C14 112.15(9) . . ?
C12 C13 H13A 109.2 . . ?
C14 C13 H13A 109.2 . . ?
C12 C13 H13B 109.2 . . ?
C14 C13 H13B 109.2 . . ?
H13A C13 H13B 107.9 . . ?
C15 C14 C13 111.79(9) . . ?
C15 C14 H14A 109.3 . . ?
C13 C14 H14A 109.3 . . ?
C15 C14 H14B 109.3 . . ?
C13 C14 H14B 109.3 . . ?
H14A C14 H14B 107.9 . . ?
C16 C15 C14 110.19(9) . . ?
C16 C15 H15A 109.6 . . ?
C14 C15 H15A 109.6 . . ?
C16 C15 H15B 109.6 . . ?
C14 C15 H15B 109.6 . . ?
H15A C15 H15B 108.1 . . ?
C17 C16 C15 108.84(9) . . ?
C17 C16 H16A 109.9 . . ?
C15 C16 H16A 109.9 . . ?
C17 C16 H16B 109.9 . . ?
C15 C16 H16B 109.9 . . ?
H16A C16 H16B 108.3 . . ?
C18 C17 C16 131.80(10) . . ?
C18 C17 C12 109.05(9) . . ?
C16 C17 C12 119.10(9) . . ?
C17 C18 C1 109.44(9) . . ?
C17 C18 H18 125.3 . . ?
C1 C18 H18 125.3 . . ?
C1 O1 C12 107.11(7) . . ?

loop_
_geom_torsion_atom_site_label_1
_geom_torsion_atom_site_label_2
_geom_torsion_atom_site_label_3
_geom_torsion_atom_site_label_4
_geom_torsion
_geom_torsion_site_symmetry_1
_geom_torsion_site_symmetry_2
_geom_torsion_site_symmetry_3
_geom_torsion_site_symmetry_4
_geom_torsion_publ_flag
O1 C1 C2 C3 159.47(8) . . . . ?
C18 C1 C2 C3 -82.27(10) . . . . ?
C5 C1 C2 C3 40.04(10) . . . . ?
C1 C2 C3 C4 -23.33(11) . . . . ?
C2 C3 C4 C5 -2.31(11) . . . . ?
C3 C4 C5 C6 151.77(9) . . . . ?
C3 C4 C5 C1 26.80(10) . . . . ?
O1 C1 C5 C6 73.24(10) . . . . ?
C18 C1 C5 C6 -41.79(11) . . . . ?
C2 C1 C5 C6 -166.46(8) . . . . ?
O1 C1 C5 C4 -161.90(8) . . . . ?
C18 C1 C5 C4 83.08(9) . . . . ?
C2 C1 C5 C4 -41.59(9) . . . . ?
C4 C5 C6 C7 -176.46(8) . . . . ?
C1 C5 C6 C7 -57.51(12) . . . . ?
C5 C6 C7 C11 42.54(15) . . . . ?
C5 C6 C7 C8 -139.16(10) . . . . ?
C11 C7 C8 C9 0.51(12) . . . . ?
C6 C7 C8 C9 -178.07(9) . . . . ?
C7 C8 C9 C10 -3.57(12) . . . . ?
C8 C9 C10 O2 -174.36(11) . . . . ?
C8 C9 C10 C11 5.33(12) . . . . ?
C6 C7 C11 C10 -178.74(10) . . . . ?
C8 C7 C11 C10 2.90(12) . . . . ?
C6 C7 C11 C12 -0.06(17) . . . . ?
C8 C7 C11 C12 -178.42(9) . . . . ?
O2 C10 C11 C7 174.50(11) . . . . ?
C9 C10 C11 C7 -5.18(12) . . . . ?
O2 C10 C11 C12 -4.14(18) . . . . ?
C9 C10 C11 C12 176.19(9) . . . . ?
C7 C11 C12 O1 -54.74(12) . . . . ?
C10 C11 C12 O1 123.70(10) . . . . ?
C7 C11 C12 C17 56.97(12) . . . . ?
C10 C11 C12 C17 -124.59(10) . . . . ?
C7 C11 C12 C13 -177.11(9) . . . . ?
C10 C11 C12 C13 1.32(14) . . . . ?
O1 C12 C13 C14 158.19(8) . . . . ?
C17 C12 C13 C14 45.92(11) . . . . ?
C11 C12 C13 C14 -79.47(11) . . . . ?
C12 C13 C14 C15 -55.18(12) . . . . ?
C13 C14 C15 C16 60.05(12) . . . . ?
C14 C15 C16 C17 -55.61(12) . . . . ?
C15 C16 C17 C18 -125.86(12) . . . . ?
C15 C16 C17 C12 51.48(12) . . . . ?
O1 C12 C17 C18 15.42(10) . . . . ?
C11 C12 C17 C18 -99.83(10) . . . . ?
C13 C12 C17 C18 131.19(9) . . . . ?
O1 C12 C17 C16 -162.48(9) . . . . ?
C11 C12 C17 C16 82.27(11) . . . . ?
C13 C12 C17 C16 -46.71(12) . . . . ?
C16 C17 C18 C1 179.17(10) . . . . ?
C12 C17 C18 C1 1.64(11) . . . . ?
O1 C1 C18 C17 -18.21(11) . . . . ?
C2 C1 C18 C17 -141.29(9) . . . . ?
C5 C1 C18 C17 101.39(10) . . . . ?
C18 C1 O1 C12 27.87(9) . . . . ?
C2 C1 O1 C12 153.07(8) . . . . ?
C5 C1 O1 C12 -92.39(9) . . . . ?
C17 C12 O1 C1 -26.84(9) . . . . ?
C11 C12 O1 C1 89.16(9) . . . . ?
C13 C12 O1 C1 -144.03(8) . . . . ?

_refine_diff_density_max         0.411
_refine_diff_density_min         -0.176
_refine_diff_density_rms         0.046

_shelx_res_file                  
; 
  
    fred25b.res created by SHELXL-2014/7 
  
TITL fred25fulla in P2(1)/c 
CELL 0.71073  14.44060   9.54630  10.34890  90.0000  98.2686  90.0000 
ZERR    4.00   0.00130   0.00090   0.00090   0.0000   0.0011   0.0000 
LATT 1 
SYMM -X, 0.5+Y, 0.5-Z 
SFAC C  H  O 
UNIT 72  88  8 
L.S. 10 
ACTA 
BOND $H 
FMAP 2 
PLAN 10 
SIZE 0.113 0.194 0.444 
CONF 
TEMP -170.000 
WGHT    0.061300    0.456500 
FVAR       0.20050 
MOLE 1 
C1    1    0.604454    0.195869    0.963302    11.00000    0.01418    0.01294 = 
         0.01272    0.00170    0.00086    0.00163 
C2    1    0.499492    0.197239    0.970403    11.00000    0.01445    0.01853 = 
         0.02193    0.00219    0.00332    0.00190 
AFIX  23 
H2A   2    0.487274    0.219171    1.059915    11.00000   -1.20000 
H2B   2    0.470701    0.105731    0.943517    11.00000   -1.20000 
AFIX   0 
C3    1    0.461348    0.313988    0.873742    11.00000    0.01616    0.02056 = 
         0.02154    0.00100   -0.00148    0.00308 
AFIX  23 
H3A   2    0.410505    0.366196    0.907160    11.00000   -1.20000 
H3B   2    0.436514    0.273482    0.787646    11.00000   -1.20000 
AFIX   0 
C4    1    0.545465    0.412594    0.861703    11.00000    0.01800    0.01610 = 
         0.01684    0.00260   -0.00094    0.00375 
AFIX  23 
H4A   2    0.559963    0.412996    0.771069    11.00000   -1.20000 
H4B   2    0.531278    0.509589    0.886463    11.00000   -1.20000 
AFIX   0 
C5    1    0.628182    0.352981    0.956089    11.00000    0.01595    0.01218 = 
         0.01379    0.00101    0.00038    0.00233 
AFIX  13 
H5    2    0.626476    0.395053    1.044207    11.00000   -1.20000 
AFIX   0 
C6    1    0.724129    0.383216    0.916375    11.00000    0.01760    0.01348 = 
         0.01851    0.00404    0.00123   -0.00081 
AFIX  23 
H6A   2    0.723901    0.349205    0.825958    11.00000   -1.20000 
H6B   2    0.732893    0.486044    0.915360    11.00000   -1.20000 
AFIX   0 
C7    1    0.807031    0.319895    1.000955    11.00000    0.01491    0.01505 = 
         0.01568   -0.00185    0.00277   -0.00118 
C8    1    0.893753    0.408987    1.031720    11.00000    0.01693    0.01569 = 
         0.02530   -0.00159    0.00247   -0.00324 
AFIX  23 
H8A   2    0.880719    0.493515    1.081522    11.00000   -1.20000 
H8B   2    0.917117    0.438491    0.950562    11.00000   -1.20000 
AFIX   0 
C9    1    0.964613    0.314789    1.113408    11.00000    0.01641    0.01971 = 
         0.03481   -0.00321   -0.00291   -0.00204 
AFIX  23 
H9A   2    1.018877    0.296296    1.067327    11.00000   -1.20000 
H9B   2    0.987288    0.358930    1.198661    11.00000   -1.20000 
AFIX   0 
C10   1    0.912306    0.179741    1.132305    11.00000    0.01680    0.01755 = 
         0.02056   -0.00363   -0.00164    0.00117 
C11   1    0.817639    0.189264    1.053850    11.00000    0.01386    0.01408 = 
         0.01289   -0.00193    0.00071    0.00032 
C12   1    0.742224    0.075203    1.035989    11.00000    0.01331    0.01205 = 
         0.01411    0.00023    0.00240    0.00158 
C13   1    0.766892   -0.062402    1.109567    11.00000    0.01855    0.01267 = 
         0.02094    0.00283    0.00258    0.00286 
AFIX  23 
H13A  2    0.708504   -0.113456    1.118653    11.00000   -1.20000 
H13B  2    0.799160   -0.040985    1.198356    11.00000   -1.20000 
AFIX   0 
C14   1    0.830023   -0.156571    1.039225    11.00000    0.02109    0.01490 = 
         0.02680   -0.00239   -0.00040    0.00571 
AFIX  23 
H14A  2    0.891512   -0.110516    1.039849    11.00000   -1.20000 
H14B  2    0.840562   -0.246387    1.086894    11.00000   -1.20000 
AFIX   0 
C15   1    0.786708   -0.185947    0.897748    11.00000    0.02120    0.01768 = 
         0.03195   -0.00970   -0.00138    0.00509 
AFIX  23 
H15A  2    0.828715   -0.247792    0.855859    11.00000   -1.20000 
H15B  2    0.726076   -0.234661    0.896633    11.00000   -1.20000 
AFIX   0 
C16   1    0.771516   -0.048395    0.821212    11.00000    0.01756    0.02378 = 
         0.01931   -0.00796    0.00212    0.00231 
AFIX  23 
H16A  2    0.832577   -0.003874    0.814615    11.00000   -1.20000 
H16B  2    0.739490   -0.067209    0.731753    11.00000   -1.20000 
AFIX   0 
C17   1    0.713100    0.047232    0.890750    11.00000    0.01574    0.01328 = 
         0.01506   -0.00233    0.00199   -0.00201 
C18   1    0.633708    0.114451    0.850716    11.00000    0.01653    0.01502 = 
         0.01482   -0.00233    0.00087   -0.00106 
AFIX  43 
H18   2    0.600435    0.111779    0.764606    11.00000   -1.20000 
AFIX   0 
O1    3    0.657516    0.131338    1.076525    11.00000    0.01380    0.01454 = 
         0.01361    0.00274    0.00331    0.00396 
O2    3    0.945065    0.083156    1.201459    11.00000    0.02558    0.02383 = 
         0.03410    0.00431   -0.01130    0.00226 
HKLF 4 
  
REM  fred25fulla in P2(1)/c 
REM R1 =  0.0403 for    3231 Fo > 4sig(Fo)  and  0.0463 for all    3695 data 
REM    181 parameters refined using      0 restraints 
  
END 
  
WGHT      0.0613      0.4563 
  
REM Highest difference peak  0.411,  deepest hole -0.176,  1-sigma level  0.046 
Q1    1   0.8617  0.1822  1.0984  11.00000  0.05    0.41 
Q2    1   0.6194  0.2732  0.9545  11.00000  0.05    0.41 
Q3    1   0.7811  0.1286  1.0453  11.00000  0.05    0.39 
Q4    1   0.6174  0.1599  0.9005  11.00000  0.05    0.37 
Q5    1   0.7356  0.0640  0.9608  11.00000  0.05    0.36 
Q6    1   0.5010  0.3666  0.8652  11.00000  0.05    0.35 
Q7    1   0.8542  0.3585  1.0189  11.00000  0.05    0.35 
Q8    1   0.6786  0.3612  0.9399  11.00000  0.05    0.35 
Q9    1   0.7606  0.0124  1.0753  11.00000  0.05    0.35 
Q10   1   0.5500  0.1938  0.9694  11.00000  0.05    0.33 
;
_shelx_res_checksum              89358
####################################################################### 
# 
# This file contains crystal structure data downloaded from the 
# Cambridge Structural Database (CSD) hosted by the Cambridge 
# Crystallographic Data Centre (CCDC).
# 
# Full information about CCDC data access policies and citation 
# guidelines are available at http://www.ccdc.cam.ac.uk/access/V1 
# 
# Audit and citation data items may have been added by the CCDC. 
# Please retain this information to preserve the provenance of 
# this file and to allow appropriate attribution of the data. 
# 
#######################################################################

data_fred28
_database_code_depnum_ccdc_archive 'CCDC 1816386'
_audit_update_record             
;
2018-01-11 deposited with the CCDC.
2018-05-23 downloaded from the CCDC.
;

_audit_creation_method           SHELXL-2013
_chemical_name_systematic        
; 
 ? 
;
_chemical_name_common            ?
_chemical_melting_point          ?
_chemical_formula_moiety         'C14 H16 O2'
_chemical_formula_sum            'C14 H16 O2'
_chemical_formula_weight         216.27

loop_
_atom_type_symbol
_atom_type_description
_atom_type_scat_dispersion_real
_atom_type_scat_dispersion_imag
_atom_type_scat_source
C C 0.0033 0.0016 'International Tables Vol C Tables 4.2.6.8 and 6.1.1.4'
H H 0.0000 0.0000 'International Tables Vol C Tables 4.2.6.8 and 6.1.1.4'
O O 0.0106 0.0060 'International Tables Vol C Tables 4.2.6.8 and 6.1.1.4'

_space_group_crystal_system      monoclinic
_space_group_IT_number           14
_space_group_name_H-M_alt        'P 21/n'
_space_group_name_Hall           '-P 2yn'

_shelx_space_group_comment       
; 
The symmetry employed for this shelxl refinement is uniquely defined 
by the following loop, which should always be used as a source of 
symmetry information in preference to the above space-group names. 
They are only intended as comments. 
;

loop_
_space_group_symop_operation_xyz
'x, y, z'
'-x+1/2, y+1/2, -z+1/2'
'-x, -y, -z'
'x-1/2, -y-1/2, z-1/2'

_cell_length_a                   6.5568(4)
_cell_length_b                   15.0022(10)
_cell_length_c                   11.4025(7)
_cell_angle_alpha                90
_cell_angle_beta                 97.5881(8)
_cell_angle_gamma                90
_cell_volume                     1111.80(12)
_cell_formula_units_Z            4
_cell_measurement_temperature    103(2)
_cell_measurement_reflns_used    6992
_cell_measurement_theta_min      2.26
_cell_measurement_theta_max      29.32

_exptl_crystal_description       irregular
_exptl_crystal_colour            colorless
_exptl_crystal_density_meas      ?
_exptl_crystal_density_method    ?
_exptl_crystal_density_diffrn    1.292
_exptl_crystal_F_000             464
_exptl_transmission_factor_min   ?
_exptl_transmission_factor_max   ?
_exptl_crystal_size_max          0.423
_exptl_crystal_size_mid          0.222
_exptl_crystal_size_min          0.195
_exptl_absorpt_coefficient_mu    0.085
_shelx_estimated_absorpt_T_min   0.965
_shelx_estimated_absorpt_T_max   0.984
_exptl_absorpt_correction_type   empirical
_exptl_absorpt_correction_T_min  0.7166
_exptl_absorpt_correction_T_max  0.7459
_exptl_absorpt_process_details   SADABS

_exptl_special_details           
; 
 ? 
;

_diffrn_ambient_temperature      103(2)
_diffrn_radiation_wavelength     0.71073
_diffrn_radiation_type           MoK\a
_diffrn_source                   ?
_diffrn_measurement_device_type  'Bruker APEX-II CCD'
_diffrn_measurement_method       '\f and \w scans'
_diffrn_detector_area_resol_mean ?
_diffrn_reflns_number            13557
_diffrn_reflns_av_unetI/netI     0.0200
_diffrn_reflns_av_R_equivalents  0.0269
_diffrn_reflns_limit_h_min       -8
_diffrn_reflns_limit_h_max       8
_diffrn_reflns_limit_k_min       -19
_diffrn_reflns_limit_k_max       20
_diffrn_reflns_limit_l_min       -15
_diffrn_reflns_limit_l_max       15
_diffrn_reflns_theta_min         2.256
_diffrn_reflns_theta_max         29.349
_diffrn_reflns_theta_full        25.242
_diffrn_measured_fraction_theta_max 0.954
_diffrn_measured_fraction_theta_full 1.000
_diffrn_reflns_Laue_measured_fraction_max 0.954
_diffrn_reflns_Laue_measured_fraction_full 1.000
_diffrn_reflns_point_group_measured_fraction_max 0.954
_diffrn_reflns_point_group_measured_fraction_full 1.000
_reflns_number_total             2910
_reflns_number_gt                2630
_reflns_threshold_expression     'I > 2\s(I)'
_reflns_Friedel_coverage         0.000
_reflns_Friedel_fraction_max     .
_reflns_Friedel_fraction_full    .

_reflns_special_details          
; 
 Reflections were merged by SHELXL according to the crystal 
 class for the calculation of statistics and refinement. 
  
 _reflns_Friedel_fraction is defined as the number of unique 
 Friedel pairs measured divided by the number that would be 
 possible theoretically, ignoring centric projections and 
 systematic absences. 
;

_computing_data_collection       'Bruker APEX2'
_computing_cell_refinement       'Bruker SAINT'
_computing_data_reduction        'Bruker SAINT'
_computing_structure_solution    'SHELXS-97 (Sheldrick 2008)'
_computing_structure_refinement  'SHELXL-2013 (Sheldrick, 2013)'
_computing_molecular_graphics    'Bruker SHELXTL'
_computing_publication_material  'Bruker SHELXTL'

_refine_special_details          
; 
 ? 
;
_refine_ls_structure_factor_coef Fsqd
_refine_ls_matrix_type           full
_refine_ls_weighting_scheme      calc
_refine_ls_weighting_details     
'w=1/[\s^2^(Fo^2^)+(0.0517P)^2^+0.4182P] where P=(Fo^2^+2Fc^2^)/3'
_atom_sites_solution_primary     ?
_atom_sites_solution_secondary   ?
_atom_sites_solution_hydrogens   geom
_refine_ls_hydrogen_treatment    constr
_refine_ls_extinction_method     none
_refine_ls_extinction_coef       .
_refine_ls_number_reflns         2910
_refine_ls_number_parameters     145
_refine_ls_number_restraints     0
_refine_ls_R_factor_all          0.0440
_refine_ls_R_factor_gt           0.0396
_refine_ls_wR_factor_ref         0.1050
_refine_ls_wR_factor_gt          0.1009
_refine_ls_goodness_of_fit_ref   1.046
_refine_ls_restrained_S_all      1.046
_refine_ls_shift/su_max          0.000
_refine_ls_shift/su_mean         0.000

loop_
_atom_site_label
_atom_site_type_symbol
_atom_site_fract_x
_atom_site_fract_y
_atom_site_fract_z
_atom_site_U_iso_or_equiv
_atom_site_adp_type
_atom_site_occupancy
_atom_site_site_symmetry_order
_atom_site_calc_flag
_atom_site_refinement_flags_posn
_atom_site_refinement_flags_adp
_atom_site_refinement_flags_occupancy
_atom_site_disorder_assembly
_atom_site_disorder_group
C1 C 0.66441(16) 0.62429(7) 0.61498(9) 0.0207(2) Uani 1 1 d . . . . .
H1A H 0.5582 0.5804 0.6300 0.025 Uiso 1 1 calc R U . . .
H1B H 0.6026 0.6846 0.6098 0.025 Uiso 1 1 calc R U . . .
C2 C 0.85168(18) 0.62018(9) 0.71224(10) 0.0277(3) Uani 1 1 d . . . . .
H2A H 0.8673 0.5596 0.7467 0.033 Uiso 1 1 calc R U . . .
H2B H 0.8358 0.6632 0.7762 0.033 Uiso 1 1 calc R U . . .
C3 C 1.04025(17) 0.64463(8) 0.64964(10) 0.0254(2) Uani 1 1 d . . . . .
H3A H 1.1054 0.7002 0.6832 0.030 Uiso 1 1 calc R U . . .
H3B H 1.1436 0.5962 0.6593 0.030 Uiso 1 1 calc R U . . .
C4 C 0.95693(14) 0.65743(7) 0.51838(8) 0.0169(2) Uani 1 1 d . . . . .
C5 C 0.91732(15) 0.75263(7) 0.47747(9) 0.0189(2) Uani 1 1 d . . . . .
H5 H 0.8585 0.7978 0.5207 0.023 Uiso 1 1 calc R U . . .
C6 C 0.97758(15) 0.76297(7) 0.37194(9) 0.0194(2) Uani 1 1 d . . . . .
H6 H 0.9712 0.8168 0.3278 0.023 Uiso 1 1 calc R U . . .
C7 C 1.05854(15) 0.67449(7) 0.33339(9) 0.0172(2) Uani 1 1 d . . . . .
H7 H 1.1860 0.6832 0.2953 0.021 Uiso 1 1 calc R U . . .
C8 C 0.89552(15) 0.62625(6) 0.25126(9) 0.0158(2) Uani 1 1 d . . . . .
C9 C 0.92413(15) 0.60027(6) 0.13028(9) 0.0172(2) Uani 1 1 d . . . . .
C10 C 0.73478(16) 0.54915(7) 0.07644(9) 0.0195(2) Uani 1 1 d . . . . .
H10A H 0.7713 0.4874 0.0567 0.023 Uiso 1 1 calc R U . . .
H10B H 0.6687 0.5789 0.0037 0.023 Uiso 1 1 calc R U . . .
C11 C 0.59150(15) 0.54952(7) 0.17265(9) 0.0179(2) Uani 1 1 d . . . . .
H11A H 0.4603 0.5799 0.1441 0.021 Uiso 1 1 calc R U . . .
H11B H 0.5612 0.4879 0.1962 0.021 Uiso 1 1 calc R U . . .
C12 C 0.70808(14) 0.59965(6) 0.27533(8) 0.01516(19) Uani 1 1 d . . . . .
C13 C 0.61363(15) 0.61654(6) 0.38652(9) 0.0165(2) Uani 1 1 d . . . . .
H13A H 0.4921 0.5773 0.3861 0.020 Uiso 1 1 calc R U . . .
H13B H 0.5643 0.6789 0.3852 0.020 Uiso 1 1 calc R U . . .
C14 C 0.75700(15) 0.60124(6) 0.50228(8) 0.0162(2) Uani 1 1 d . . . . .
H14 H 0.7966 0.5368 0.5062 0.019 Uiso 1 1 calc R U . . .
O1 O 1.10345(11) 0.62646(5) 0.44336(6) 0.01840(17) Uani 1 1 d . . . . .
O2 O 1.07504(13) 0.61735(5) 0.08111(7) 0.02508(19) Uani 1 1 d . . . . .

loop_
_atom_site_aniso_label
_atom_site_aniso_U_11
_atom_site_aniso_U_22
_atom_site_aniso_U_33
_atom_site_aniso_U_23
_atom_site_aniso_U_13
_atom_site_aniso_U_12
C1 0.0218(5) 0.0222(5) 0.0190(5) 0.0004(4) 0.0066(4) 0.0018(4)
C2 0.0286(6) 0.0369(6) 0.0178(5) 0.0016(4) 0.0037(4) 0.0082(5)
C3 0.0226(5) 0.0337(6) 0.0187(5) -0.0011(4) -0.0017(4) 0.0035(4)
C4 0.0140(4) 0.0197(5) 0.0171(4) -0.0025(3) 0.0022(3) 0.0016(3)
C5 0.0155(4) 0.0168(4) 0.0241(5) -0.0048(4) 0.0014(4) -0.0014(3)
C6 0.0162(4) 0.0162(4) 0.0255(5) -0.0017(4) 0.0019(4) -0.0033(3)
C7 0.0127(4) 0.0193(5) 0.0199(5) -0.0011(4) 0.0033(3) -0.0016(3)
C8 0.0141(4) 0.0161(4) 0.0174(4) -0.0011(3) 0.0028(3) 0.0002(3)
C9 0.0174(4) 0.0158(4) 0.0191(5) 0.0001(3) 0.0043(4) 0.0018(3)
C10 0.0202(5) 0.0210(5) 0.0172(4) -0.0027(4) 0.0019(4) -0.0001(4)
C11 0.0163(4) 0.0185(4) 0.0184(5) -0.0016(3) 0.0007(3) -0.0026(3)
C12 0.0141(4) 0.0145(4) 0.0167(4) -0.0001(3) 0.0014(3) 0.0005(3)
C13 0.0126(4) 0.0187(4) 0.0187(5) -0.0013(3) 0.0034(3) -0.0015(3)
C14 0.0160(4) 0.0159(4) 0.0174(4) -0.0001(3) 0.0043(3) 0.0007(3)
O1 0.0132(3) 0.0223(4) 0.0197(4) -0.0009(3) 0.0023(3) 0.0039(3)
O2 0.0233(4) 0.0282(4) 0.0261(4) -0.0036(3) 0.0122(3) -0.0029(3)

_geom_special_details            
; 
 All esds (except the esd in the dihedral angle between two l.s. planes) 
 are estimated using the full covariance matrix.  The cell esds are taken 
 into account individually in the estimation of esds in distances, angles 
 and torsion angles; correlations between esds in cell parameters are only 
 used when they are defined by crystal symmetry.  An approximate (isotropic) 
 treatment of cell esds is used for estimating esds involving l.s. planes. 
;

loop_
_geom_bond_atom_site_label_1
_geom_bond_atom_site_label_2
_geom_bond_distance
_geom_bond_site_symmetry_2
_geom_bond_publ_flag
C1 C14 1.5316(13) . ?
C1 C2 1.5432(16) . ?
C1 H1A 0.9900 . ?
C1 H1B 0.9900 . ?
C2 C3 1.5510(16) . ?
C2 H2A 0.9900 . ?
C2 H2B 0.9900 . ?
C3 C4 1.5361(14) . ?
C3 H3A 0.9900 . ?
C3 H3B 0.9900 . ?
C4 O1 1.4449(11) . ?
C4 C5 1.5141(14) . ?
C4 C14 1.5490(13) . ?
C5 C6 1.3243(15) . ?
C5 H5 0.9500 . ?
C6 C7 1.5162(14) . ?
C6 H6 0.9500 . ?
C7 O1 1.4425(12) . ?
C7 C8 1.5096(13) . ?
C7 H7 1.0000 . ?
C8 C12 1.3543(13) . ?
C8 C9 1.4691(13) . ?
C9 O2 1.2270(13) . ?
C9 C10 1.5182(14) . ?
C10 C11 1.5358(14) . ?
C10 H10A 0.9900 . ?
C10 H10B 0.9900 . ?
C11 C12 1.5114(13) . ?
C11 H11A 0.9900 . ?
C11 H11B 0.9900 . ?
C12 C13 1.5042(13) . ?
C13 C14 1.5333(14) . ?
C13 H13A 0.9900 . ?
C13 H13B 0.9900 . ?
C14 H14 1.0000 . ?

loop_
_geom_angle_atom_site_label_1
_geom_angle_atom_site_label_2
_geom_angle_atom_site_label_3
_geom_angle
_geom_angle_site_symmetry_1
_geom_angle_site_symmetry_3
_geom_angle_publ_flag
C14 C1 C2 103.18(8) . . ?
C14 C1 H1A 111.1 . . ?
C2 C1 H1A 111.1 . . ?
C14 C1 H1B 111.1 . . ?
C2 C1 H1B 111.1 . . ?
H1A C1 H1B 109.1 . . ?
C1 C2 C3 105.48(9) . . ?
C1 C2 H2A 110.6 . . ?
C3 C2 H2A 110.6 . . ?
C1 C2 H2B 110.6 . . ?
C3 C2 H2B 110.6 . . ?
H2A C2 H2B 108.8 . . ?
C4 C3 C2 105.98(9) . . ?
C4 C3 H3A 110.5 . . ?
C2 C3 H3A 110.5 . . ?
C4 C3 H3B 110.5 . . ?
C2 C3 H3B 110.5 . . ?
H3A C3 H3B 108.7 . . ?
O1 C4 C5 102.79(8) . . ?
O1 C4 C3 110.97(8) . . ?
C5 C4 C3 116.27(9) . . ?
O1 C4 C14 111.92(8) . . ?
C5 C4 C14 111.64(8) . . ?
C3 C4 C14 103.53(8) . . ?
C6 C5 C4 109.32(9) . . ?
C6 C5 H5 125.3 . . ?
C4 C5 H5 125.3 . . ?
C5 C6 C7 108.59(9) . . ?
C5 C6 H6 125.7 . . ?
C7 C6 H6 125.7 . . ?
O1 C7 C8 110.26(8) . . ?
O1 C7 C6 102.97(8) . . ?
C8 C7 C6 110.69(8) . . ?
O1 C7 H7 110.9 . . ?
C8 C7 H7 110.9 . . ?
C6 C7 H7 110.9 . . ?
C12 C8 C9 110.12(9) . . ?
C12 C8 C7 127.06(9) . . ?
C9 C8 C7 122.81(8) . . ?
O2 C9 C8 125.75(10) . . ?
O2 C9 C10 125.90(9) . . ?
C8 C9 C10 108.34(8) . . ?
C9 C10 C11 104.72(8) . . ?
C9 C10 H10A 110.8 . . ?
C11 C10 H10A 110.8 . . ?
C9 C10 H10B 110.8 . . ?
C11 C10 H10B 110.8 . . ?
H10A C10 H10B 108.9 . . ?
C12 C11 C10 105.11(8) . . ?
C12 C11 H11A 110.7 . . ?
C10 C11 H11A 110.7 . . ?
C12 C11 H11B 110.7 . . ?
C10 C11 H11B 110.7 . . ?
H11A C11 H11B 108.8 . . ?
C8 C12 C13 127.36(9) . . ?
C8 C12 C11 111.67(8) . . ?
C13 C12 C11 120.95(8) . . ?
C12 C13 C14 115.25(8) . . ?
C12 C13 H13A 108.5 . . ?
C14 C13 H13A 108.5 . . ?
C12 C13 H13B 108.5 . . ?
C14 C13 H13B 108.5 . . ?
H13A C13 H13B 107.5 . . ?
C1 C14 C13 115.00(8) . . ?
C1 C14 C4 101.58(8) . . ?
C13 C14 C4 115.70(8) . . ?
C1 C14 H14 108.0 . . ?
C13 C14 H14 108.0 . . ?
C4 C14 H14 108.0 . . ?
C7 O1 C4 106.18(7) . . ?

loop_
_geom_torsion_atom_site_label_1
_geom_torsion_atom_site_label_2
_geom_torsion_atom_site_label_3
_geom_torsion_atom_site_label_4
_geom_torsion
_geom_torsion_site_symmetry_1
_geom_torsion_site_symmetry_2
_geom_torsion_site_symmetry_3
_geom_torsion_site_symmetry_4
_geom_torsion_publ_flag
C14 C1 C2 C3 28.84(11) . . . . ?
C1 C2 C3 C4 -2.64(12) . . . . ?
C2 C3 C4 O1 -144.48(9) . . . . ?
C2 C3 C4 C5 98.55(11) . . . . ?
C2 C3 C4 C14 -24.26(11) . . . . ?
O1 C4 C5 C6 18.05(10) . . . . ?
C3 C4 C5 C6 139.47(9) . . . . ?
C14 C4 C5 C6 -102.07(10) . . . . ?
C4 C5 C6 C7 1.08(11) . . . . ?
C5 C6 C7 O1 -19.85(10) . . . . ?
C5 C6 C7 C8 97.98(10) . . . . ?
O1 C7 C8 C12 53.48(13) . . . . ?
C6 C7 C8 C12 -59.79(13) . . . . ?
O1 C7 C8 C9 -125.64(9) . . . . ?
C6 C7 C8 C9 121.09(10) . . . . ?
C12 C8 C9 O2 177.52(10) . . . . ?
C7 C8 C9 O2 -3.23(16) . . . . ?
C12 C8 C9 C10 -2.21(11) . . . . ?
C7 C8 C9 C10 177.04(9) . . . . ?
O2 C9 C10 C11 -178.09(10) . . . . ?
C8 C9 C10 C11 1.63(10) . . . . ?
C9 C10 C11 C12 -0.58(10) . . . . ?
C9 C8 C12 C13 -176.91(9) . . . . ?
C7 C8 C12 C13 3.88(16) . . . . ?
C9 C8 C12 C11 1.86(11) . . . . ?
C7 C8 C12 C11 -177.35(9) . . . . ?
C10 C11 C12 C8 -0.76(11) . . . . ?
C10 C11 C12 C13 178.09(8) . . . . ?
C8 C12 C13 C14 -44.82(14) . . . . ?
C11 C12 C13 C14 136.52(9) . . . . ?
C2 C1 C14 C13 -169.41(9) . . . . ?
C2 C1 C14 C4 -43.68(10) . . . . ?
C12 C13 C14 C1 176.24(8) . . . . ?
C12 C13 C14 C4 58.20(11) . . . . ?
O1 C4 C14 C1 161.66(8) . . . . ?
C5 C4 C14 C1 -83.74(9) . . . . ?
C3 C4 C14 C1 42.08(9) . . . . ?
O1 C4 C14 C13 -73.07(10) . . . . ?
C5 C4 C14 C13 41.52(11) . . . . ?
C3 C4 C14 C13 167.35(8) . . . . ?
C8 C7 O1 C4 -87.03(9) . . . . ?
C6 C7 O1 C4 31.10(9) . . . . ?
C5 C4 O1 C7 -30.42(9) . . . . ?
C3 C4 O1 C7 -155.39(8) . . . . ?
C14 C4 O1 C7 89.51(9) . . . . ?

_refine_diff_density_max         0.380
_refine_diff_density_min         -0.213
_refine_diff_density_rms         0.045

_shelxl_version_number           2013-4

_shelx_res_file                  
; 
TITL fred28a in P2(1)/n 
CELL 0.71073   6.55680  15.00220  11.40250  90.0000  97.5881  90.0000 
ZERR    4.00   0.00040   0.00100   0.00070   0.0000   0.0008   0.0000 
LATT 1 
SYMM 0.5-X, 0.5+Y, 0.5-Z 
SFAC C  H  O 
UNIT 56  64  8 
L.S. 10 
ACTA 
BOND $H 
FMAP 2 
PLAN 10 
SIZE 0.195 0.222 0.423 
CONF 
TEMP -170.000 
WGHT    0.051700    0.418200 
FVAR       0.21536 
MOLE 1 
C1    1    0.664412    0.624289    0.614985    11.00000    0.02185    0.02223 = 
         0.01895    0.00044    0.00662    0.00178 
AFIX  23 
H1A   2    0.558194    0.580357    0.629979    11.00000   -1.20000 
H1B   2    0.602566    0.684593    0.609762    11.00000   -1.20000 
AFIX   0 
C2    1    0.851676    0.620181    0.712236    11.00000    0.02861    0.03693 = 
         0.01785    0.00165    0.00367    0.00817 
AFIX  23 
H2A   2    0.867303    0.559601    0.746682    11.00000   -1.20000 
H2B   2    0.835828    0.663218    0.776228    11.00000   -1.20000 
AFIX   0 
C3    1    1.040248    0.644626    0.649645    11.00000    0.02259    0.03369 = 
         0.01867   -0.00106   -0.00166    0.00354 
AFIX  23 
H3A   2    1.105393    0.700178    0.683179    11.00000   -1.20000 
H3B   2    1.143645    0.596189    0.659341    11.00000   -1.20000 
AFIX   0 
C4    1    0.956930    0.657434    0.518384    11.00000    0.01403    0.01967 = 
         0.01711   -0.00246    0.00217    0.00161 
C5    1    0.917317    0.752629    0.477472    11.00000    0.01549    0.01681 = 
         0.02412   -0.00482    0.00145   -0.00135 
AFIX  43 
H5    2    0.858465    0.797843    0.520724    11.00000   -1.20000 
AFIX   0 
C6    1    0.977580    0.762973    0.371938    11.00000    0.01618    0.01620 = 
         0.02552   -0.00173    0.00189   -0.00329 
AFIX  43 
H6    2    0.971157    0.816828    0.327776    11.00000   -1.20000 
AFIX   0 
C7    1    1.058539    0.674488    0.333388    11.00000    0.01266    0.01929 = 
         0.01993   -0.00106    0.00333   -0.00160 
AFIX  13 
H7    2    1.185971    0.683171    0.295265    11.00000   -1.20000 
AFIX   0 
C8    1    0.895522    0.626246    0.251261    11.00000    0.01410    0.01608 = 
         0.01741   -0.00111    0.00276    0.00024 
C9    1    0.924127    0.600272    0.130278    11.00000    0.01736    0.01578 = 
         0.01908    0.00011    0.00435    0.00180 
C10   1    0.734783    0.549155    0.076437    11.00000    0.02016    0.02102 = 
         0.01716   -0.00273    0.00195   -0.00010 
AFIX  23 
H10A  2    0.771293    0.487424    0.056655    11.00000   -1.20000 
H10B  2    0.668652    0.578919    0.003711    11.00000   -1.20000 
AFIX   0 
C11   1    0.591500    0.549517    0.172654    11.00000    0.01634    0.01848 = 
         0.01836   -0.00163    0.00067   -0.00257 
AFIX  23 
H11A  2    0.460298    0.579926    0.144123    11.00000   -1.20000 
H11B  2    0.561196    0.487897    0.196180    11.00000   -1.20000 
AFIX   0 
C12   1    0.708084    0.599654    0.275331    11.00000    0.01410    0.01447 = 
         0.01675   -0.00014    0.00139    0.00054 
C13   1    0.613633    0.616543    0.386522    11.00000    0.01256    0.01873 = 
         0.01871   -0.00133    0.00343   -0.00151 
AFIX  23 
H13A  2    0.492101    0.577330    0.386114    11.00000   -1.20000 
H13B  2    0.564276    0.678946    0.385207    11.00000   -1.20000 
AFIX   0 
C14   1    0.757000    0.601239    0.502279    11.00000    0.01601    0.01590 = 
         0.01735   -0.00009    0.00432    0.00070 
AFIX  13 
H14   2    0.796635    0.536836    0.506239    11.00000   -1.20000 
AFIX   0 
O1    3    1.103446    0.626463    0.443361    11.00000    0.01324    0.02226 = 
         0.01973   -0.00093    0.00226    0.00393 
O2    3    1.075039    0.617354    0.081109    11.00000    0.02333    0.02821 = 
         0.02610   -0.00365    0.01223   -0.00289 
HKLF 4 
  
REM  fred28a in P2(1)/n 
REM R1 =  0.0396 for    2630 Fo > 4sig(Fo)  and  0.0440 for all    2910 data 
REM    145 parameters refined using      0 restraints 
  
END 
  
WGHT      0.0517      0.4168 
  
REM Highest difference peak  0.380,  deepest hole -0.213,  1-sigma level  0.045 
Q1    1   1.0053  0.7205  0.3408  11.00000  0.05    0.38 
Q2    1   0.9097  0.6195  0.1900  11.00000  0.05    0.37 
Q3    1   0.9339  0.7062  0.4994  11.00000  0.05    0.36 
Q4    1   0.9993  0.6549  0.5809  11.00000  0.05    0.34 
Q5    1   0.7095  0.6138  0.5602  11.00000  0.05    0.33 
Q6    1   0.8492  0.6307  0.5047  11.00000  0.05    0.32 
Q7    1   0.6436  0.5754  0.2222  11.00000  0.05    0.32 
Q8    1   0.6911  0.6071  0.4418  11.00000  0.05    0.32 
Q9    1   0.8216  0.5762  0.0975  11.00000  0.05    0.31 
Q10   1   0.9741  0.6459  0.2907  11.00000  0.05    0.30 
;
_shelx_res_checksum              99909
####################################################################### 
# 
# This file contains crystal structure data downloaded from the 
# Cambridge Structural Database (CSD) hosted by the Cambridge 
# Crystallographic Data Centre (CCDC).
# 
# Full information about CCDC data access policies and citation 
# guidelines are available at http://www.ccdc.cam.ac.uk/access/V1 
# 
# Audit and citation data items may have been added by the CCDC. 
# Please retain this information to preserve the provenance of 
# this file and to allow appropriate attribution of the data. 
# 
#######################################################################

data_fred40
_database_code_depnum_ccdc_archive 'CCDC 1816384'
_audit_update_record             
;
2018-01-11 deposited with the CCDC.
2018-05-23 downloaded from the CCDC.
;

_audit_creation_method           SHELXL-2016/6
_shelx_SHELXL_version_number     2016/6
_chemical_name_systematic        ?
_chemical_name_common            ?
_chemical_melting_point          ?
_chemical_formula_moiety         'C18 H22 O2'
_chemical_formula_sum            'C18 H22 O2'
_chemical_formula_weight         270.35

loop_
_atom_type_symbol
_atom_type_description
_atom_type_scat_dispersion_real
_atom_type_scat_dispersion_imag
_atom_type_scat_source
C C 0.0033 0.0016 'International Tables Vol C Tables 4.2.6.8 and 6.1.1.4'
H H 0.0000 0.0000 'International Tables Vol C Tables 4.2.6.8 and 6.1.1.4'
O O 0.0106 0.0060 'International Tables Vol C Tables 4.2.6.8 and 6.1.1.4'

_space_group_crystal_system      monoclinic
_space_group_IT_number           14
_space_group_name_H-M_alt        'P 21/c'
_space_group_name_Hall           '-P 2ybc'

_shelx_space_group_comment       
; 
The symmetry employed for this shelxl refinement is uniquely defined 
by the following loop, which should always be used as a source of 
symmetry information in preference to the above space-group names. 
They are only intended as comments. 
;

loop_
_space_group_symop_operation_xyz
'x, y, z'
'-x, y+1/2, -z+1/2'
'-x, -y, -z'
'x, -y-1/2, z-1/2'

_cell_length_a                   9.7545(5)
_cell_length_b                   9.4518(5)
_cell_length_c                   15.7484(9)
_cell_angle_alpha                90
_cell_angle_beta                 103.8550(10)
_cell_angle_gamma                90
_cell_volume                     1409.72(13)
_cell_formula_units_Z            4
_cell_measurement_temperature    103(2)
_cell_measurement_reflns_used    8868
_cell_measurement_theta_min      2.53
_cell_measurement_theta_max      28.35

_exptl_crystal_description       irregular
_exptl_crystal_colour            colourless
_exptl_crystal_density_meas      ?
_exptl_crystal_density_method    ?
_exptl_crystal_density_diffrn    1.274
_exptl_crystal_F_000             584
_exptl_transmission_factor_min   ?
_exptl_transmission_factor_max   ?
_exptl_crystal_size_max          0.361
_exptl_crystal_size_mid          0.304
_exptl_crystal_size_min          0.243
_exptl_absorpt_coefficient_mu    0.081
_shelx_estimated_absorpt_T_min   0.971
_shelx_estimated_absorpt_T_max   0.981
_exptl_absorpt_correction_type   empirical
_exptl_absorpt_correction_T_min  0.7015
_exptl_absorpt_correction_T_max  0.7457
_exptl_absorpt_process_details   SADABS
_exptl_absorpt_special_details   SADABS
_diffrn_ambient_temperature      103(2)
_diffrn_radiation_wavelength     0.71073
_diffrn_radiation_type           MoK\a
_diffrn_source                   ?
_diffrn_measurement_device_type  'Bruker APEX-II CCD'
_diffrn_measurement_method       '\f and \w scans'
_diffrn_detector_area_resol_mean ?
_diffrn_reflns_number            16771
_diffrn_reflns_av_unetI/netI     0.0242
_diffrn_reflns_av_R_equivalents  0.0353
_diffrn_reflns_limit_h_min       -12
_diffrn_reflns_limit_h_max       13
_diffrn_reflns_limit_k_min       -12
_diffrn_reflns_limit_k_max       12
_diffrn_reflns_limit_l_min       -20
_diffrn_reflns_limit_l_max       20
_diffrn_reflns_theta_min         2.150
_diffrn_reflns_theta_max         28.375
_diffrn_reflns_theta_full        25.242
_diffrn_measured_fraction_theta_max 0.985
_diffrn_measured_fraction_theta_full 0.999
_diffrn_reflns_Laue_measured_fraction_max 0.985
_diffrn_reflns_Laue_measured_fraction_full 0.999
_diffrn_reflns_point_group_measured_fraction_max 0.985
_diffrn_reflns_point_group_measured_fraction_full 0.999
_reflns_number_total             3466
_reflns_number_gt                3165
_reflns_threshold_expression     'I > 2\s(I)'
_reflns_Friedel_coverage         0.000
_reflns_Friedel_fraction_max     .
_reflns_Friedel_fraction_full    .

_reflns_special_details          
; 
 Reflections were merged by SHELXL according to the crystal 
 class for the calculation of statistics and refinement. 
  
 _reflns_Friedel_fraction is defined as the number of unique 
 Friedel pairs measured divided by the number that would be 
 possible theoretically, ignoring centric projections and 
 systematic absences. 
;

_computing_data_collection       'Bruker APEX2'
_computing_cell_refinement       'Bruker SAINT'
_computing_data_reduction        'Bruker SAINT'
_computing_structure_solution    'SHELXS-97 (Sheldrick 2008)'
_computing_structure_refinement  'SHELXL-2016/6 (Sheldrick, 2016)'
_computing_molecular_graphics    'Bruker SHELXTL'
_computing_publication_material  'Bruker SHELXTL'
_refine_special_details          ?
_refine_ls_structure_factor_coef Fsqd
_refine_ls_matrix_type           full
_refine_ls_weighting_scheme      calc
_refine_ls_weighting_details     
'w=1/[\s^2^(Fo^2^)+(0.0681P)^2^+0.5671P] where P=(Fo^2^+2Fc^2^)/3'
_atom_sites_solution_primary     ?
_atom_sites_solution_secondary   ?
_atom_sites_solution_hydrogens   geom
_refine_ls_hydrogen_treatment    constr
_refine_ls_extinction_method     none
_refine_ls_extinction_coef       .
_refine_ls_number_reflns         3466
_refine_ls_number_parameters     185
_refine_ls_number_restraints     4
_refine_ls_R_factor_all          0.0497
_refine_ls_R_factor_gt           0.0462
_refine_ls_wR_factor_ref         0.1239
_refine_ls_wR_factor_gt          0.1203
_refine_ls_goodness_of_fit_ref   1.050
_refine_ls_restrained_S_all      1.053
_refine_ls_shift/su_max          0.000
_refine_ls_shift/su_mean         0.000

loop_
_atom_site_label
_atom_site_type_symbol
_atom_site_fract_x
_atom_site_fract_y
_atom_site_fract_z
_atom_site_U_iso_or_equiv
_atom_site_adp_type
_atom_site_occupancy
_atom_site_site_symmetry_order
_atom_site_calc_flag
_atom_site_refinement_flags_posn
_atom_site_refinement_flags_adp
_atom_site_refinement_flags_occupancy
_atom_site_disorder_assembly
_atom_site_disorder_group
C1 C 0.16104(11) 0.64032(13) 0.57037(7) 0.0191(2) Uani 1 1 d . . . . .
C2 C 0.15535(13) 0.50293(14) 0.61991(8) 0.0243(3) Uani 1 1 d . . . . .
H2A H 0.056682 0.478244 0.619821 0.029 Uiso 1 1 calc R U . . .
H2B H 0.210760 0.511063 0.681210 0.029 Uiso 1 1 calc R U . . .
C3 C 0.21963(13) 0.39194(13) 0.57054(8) 0.0227(2) Uani 1 1 d . . . . .
H3A H 0.301206 0.344965 0.610031 0.027 Uiso 1 1 calc R U . . .
H3B H 0.148826 0.319210 0.544770 0.027 Uiso 1 1 calc R U . . .
C4 C 0.26597(11) 0.47334(12) 0.49985(7) 0.0172(2) Uani 1 1 d . . . . .
C5 C 0.24080(11) 0.61424(12) 0.50280(7) 0.0160(2) Uani 1 1 d . . . . .
C6 C 0.32760(12) 0.39258(12) 0.43553(7) 0.0192(2) Uani 1 1 d . . . . .
H6A H 0.314396 0.290100 0.443863 0.023 Uiso 1 1 calc R U . . .
H6B H 0.430411 0.411070 0.448366 0.023 Uiso 1 1 calc R U . . .
C7 C 0.26224(12) 0.43035(12) 0.33957(7) 0.0181(2) Uani 1 1 d . . . . .
H7 H 0.158060 0.413341 0.325702 0.022 Uiso 1 1 calc R U . . .
C8 C 0.32939(13) 0.34253(13) 0.27737(8) 0.0246(3) Uani 1 1 d D . . . .
H8A H 0.369259 0.253019 0.305437 0.029 Uiso 1 1 calc R U . A 1
H8B H 0.258920 0.320267 0.222451 0.029 Uiso 1 1 calc R U . A 1
C9A C 0.44625(15) 0.43854(15) 0.25961(9) 0.0256(3) Uani 0.882(3) 1 d D . P B 1
H9A1 H 0.530988 0.436310 0.308970 0.031 Uiso 0.882(3) 1 calc R U P B 1
H9A2 H 0.473284 0.410327 0.205307 0.031 Uiso 0.882(3) 1 calc R U P B 1
C9B C 0.3550(11) 0.4339(10) 0.2107(7) 0.0256(3) Uani 0.118(3) 1 d D . P B 2
H9B1 H 0.273151 0.433274 0.159466 0.031 Uiso 0.118(3) 1 calc R U P B 2
H9B2 H 0.439622 0.402445 0.191613 0.031 Uiso 0.118(3) 1 calc R U P B 2
C10 C 0.37800(14) 0.58302(14) 0.25025(8) 0.0264(3) Uani 1 1 d D . . . .
H10A H 0.315482 0.594935 0.191103 0.032 Uiso 1 1 calc R U . B 1
H10B H 0.450634 0.658326 0.260058 0.032 Uiso 1 1 calc R U . B 1
C11 C 0.29239(12) 0.58930(12) 0.32017(7) 0.0178(2) Uani 1 1 d . . . . .
C12 C 0.16345(12) 0.68345(13) 0.29854(7) 0.0203(2) Uani 1 1 d . . . . .
H12 H 0.096422 0.685355 0.243732 0.024 Uiso 1 1 calc R U . . .
C13 C 0.15708(11) 0.76316(12) 0.36695(7) 0.0174(2) Uani 1 1 d . . . . .
C14 C 0.28197(11) 0.72468(11) 0.44235(7) 0.0152(2) Uani 1 1 d . . . . .
C15 C 0.35735(12) 0.85688(12) 0.48913(8) 0.0195(2) Uani 1 1 d . . . . .
H15A H 0.409713 0.829469 0.548760 0.023 Uiso 1 1 calc R U . . .
H15B H 0.427345 0.889784 0.457206 0.023 Uiso 1 1 calc R U . . .
C16 C 0.25859(13) 0.98053(12) 0.49632(8) 0.0239(3) Uani 1 1 d . . . . .
H16A H 0.204036 0.956624 0.539899 0.029 Uiso 1 1 calc R U . . .
H16B H 0.315964 1.065533 0.517431 0.029 Uiso 1 1 calc R U . . .
C17 C 0.15611(13) 1.01426(12) 0.40882(9) 0.0249(3) Uani 1 1 d . . . . .
H17A H 0.209877 1.040735 0.365275 0.030 Uiso 1 1 calc R U . . .
H17B H 0.095781 1.095454 0.416032 0.030 Uiso 1 1 calc R U . . .
C18 C 0.06295(12) 0.88464(13) 0.37596(8) 0.0220(2) Uani 1 1 d . . . . .
H18A H 0.005686 0.860326 0.417986 0.026 Uiso 1 1 calc R U . . .
H18B H -0.001975 0.905870 0.318735 0.026 Uiso 1 1 calc R U . . .
O1 O 0.10440(10) 0.75058(10) 0.58362(6) 0.0274(2) Uani 1 1 d . . . . .
O2 O 0.37771(8) 0.65565(8) 0.39802(5) 0.01690(18) Uani 1 1 d . . . . .

loop_
_atom_site_aniso_label
_atom_site_aniso_U_11
_atom_site_aniso_U_22
_atom_site_aniso_U_33
_atom_site_aniso_U_23
_atom_site_aniso_U_13
_atom_site_aniso_U_12
C1 0.0157(5) 0.0255(6) 0.0154(5) -0.0011(4) 0.0019(4) 0.0006(4)
C2 0.0239(6) 0.0306(6) 0.0200(5) 0.0041(5) 0.0082(4) -0.0009(5)
C3 0.0252(6) 0.0218(6) 0.0214(5) 0.0059(4) 0.0061(4) -0.0021(4)
C4 0.0172(5) 0.0174(5) 0.0160(5) 0.0019(4) 0.0022(4) -0.0007(4)
C5 0.0144(5) 0.0178(5) 0.0146(5) 0.0002(4) 0.0015(4) 0.0009(4)
C6 0.0228(5) 0.0135(5) 0.0212(5) 0.0007(4) 0.0051(4) 0.0017(4)
C7 0.0192(5) 0.0166(5) 0.0189(5) -0.0028(4) 0.0054(4) 0.0002(4)
C8 0.0266(6) 0.0231(6) 0.0259(6) -0.0079(5) 0.0101(5) -0.0001(5)
C9A 0.0246(7) 0.0289(7) 0.0266(7) -0.0029(5) 0.0124(5) 0.0024(5)
C9B 0.0246(7) 0.0289(7) 0.0266(7) -0.0029(5) 0.0124(5) 0.0024(5)
C10 0.0337(7) 0.0278(6) 0.0217(6) -0.0005(5) 0.0146(5) -0.0012(5)
C11 0.0210(5) 0.0179(5) 0.0149(5) -0.0005(4) 0.0050(4) -0.0008(4)
C12 0.0209(5) 0.0213(5) 0.0171(5) 0.0019(4) 0.0011(4) 0.0002(4)
C13 0.0153(5) 0.0166(5) 0.0188(5) 0.0035(4) 0.0011(4) -0.0005(4)
C14 0.0141(5) 0.0138(5) 0.0169(5) -0.0003(4) 0.0023(4) 0.0013(4)
C15 0.0164(5) 0.0151(5) 0.0249(5) -0.0031(4) 0.0008(4) -0.0001(4)
C16 0.0224(6) 0.0157(5) 0.0315(6) -0.0048(4) 0.0023(5) 0.0020(4)
C17 0.0237(6) 0.0151(5) 0.0337(6) 0.0019(5) 0.0027(5) 0.0046(4)
C18 0.0171(5) 0.0213(6) 0.0251(6) 0.0023(4) 0.0001(4) 0.0034(4)
O1 0.0288(5) 0.0308(5) 0.0243(4) -0.0021(4) 0.0100(4) 0.0081(4)
O2 0.0153(4) 0.0169(4) 0.0187(4) -0.0023(3) 0.0043(3) 0.0006(3)

_geom_special_details            
; 
 All esds (except the esd in the dihedral angle between two l.s. planes) 
 are estimated using the full covariance matrix.  The cell esds are taken 
 into account individually in the estimation of esds in distances, angles 
 and torsion angles; correlations between esds in cell parameters are only 
 used when they are defined by crystal symmetry.  An approximate (isotropic) 
 treatment of cell esds is used for estimating esds involving l.s. planes. 
;

loop_
_geom_bond_atom_site_label_1
_geom_bond_atom_site_label_2
_geom_bond_distance
_geom_bond_site_symmetry_2
_geom_bond_publ_flag
C1 O1 1.2207(15) . ?
C1 C5 1.4815(15) . ?
C1 C2 1.5228(17) . ?
C2 C3 1.5270(17) . ?
C2 H2A 0.9900 . ?
C2 H2B 0.9900 . ?
C3 C4 1.5087(15) . ?
C3 H3A 0.9900 . ?
C3 H3B 0.9900 . ?
C4 C5 1.3570(15) . ?
C4 C6 1.5040(15) . ?
C5 C14 1.5299(15) . ?
C6 C7 1.5350(15) . ?
C6 H6A 0.9900 . ?
C6 H6B 0.9900 . ?
C7 C8 1.5442(15) . ?
C7 C11 1.5748(16) . ?
C7 H7 1.0000 . ?
C8 C9B 1.427(10) . ?
C8 C9A 1.5342(19) . ?
C8 H8A 0.9900 . ?
C8 H8B 0.9900 . ?
C9A C10 1.5109(19) . ?
C9A H9A1 0.9900 . ?
C9A H9A2 0.9900 . ?
C9B C10 1.535(10) . ?
C9B H9B1 0.9900 . ?
C9B H9B2 0.9900 . ?
C10 C11 1.5342(16) . ?
C10 H10A 0.9900 . ?
C10 H10B 0.9900 . ?
C11 O2 1.4492(13) . ?
C11 C12 1.5115(16) . ?
C12 C13 1.3282(16) . ?
C12 H12 0.9500 . ?
C13 C18 1.4980(16) . ?
C13 C14 1.5276(14) . ?
C14 O2 1.4483(12) . ?
C14 C15 1.5444(15) . ?
C15 C16 1.5359(15) . ?
C15 H15A 0.9900 . ?
C15 H15B 0.9900 . ?
C16 C17 1.5299(17) . ?
C16 H16A 0.9900 . ?
C16 H16B 0.9900 . ?
C17 C18 1.5393(17) . ?
C17 H17A 0.9900 . ?
C17 H17B 0.9900 . ?
C18 H18A 0.9900 . ?
C18 H18B 0.9900 . ?

loop_
_geom_angle_atom_site_label_1
_geom_angle_atom_site_label_2
_geom_angle_atom_site_label_3
_geom_angle
_geom_angle_site_symmetry_1
_geom_angle_site_symmetry_3
_geom_angle_publ_flag
O1 C1 C5 127.01(11) . . ?
O1 C1 C2 124.53(10) . . ?
C5 C1 C2 108.42(10) . . ?
C1 C2 C3 104.78(9) . . ?
C1 C2 H2A 110.8 . . ?
C3 C2 H2A 110.8 . . ?
C1 C2 H2B 110.8 . . ?
C3 C2 H2B 110.8 . . ?
H2A C2 H2B 108.9 . . ?
C4 C3 C2 104.92(9) . . ?
C4 C3 H3A 110.8 . . ?
C2 C3 H3A 110.8 . . ?
C4 C3 H3B 110.8 . . ?
C2 C3 H3B 110.8 . . ?
H3A C3 H3B 108.8 . . ?
C5 C4 C6 128.75(10) . . ?
C5 C4 C3 112.74(10) . . ?
C6 C4 C3 118.48(10) . . ?
C4 C5 C1 108.56(10) . . ?
C4 C5 C14 124.87(10) . . ?
C1 C5 C14 126.49(10) . . ?
C4 C6 C7 113.97(9) . . ?
C4 C6 H6A 108.8 . . ?
C7 C6 H6A 108.8 . . ?
C4 C6 H6B 108.8 . . ?
C7 C6 H6B 108.8 . . ?
H6A C6 H6B 107.7 . . ?
C6 C7 C8 111.11(10) . . ?
C6 C7 C11 111.10(9) . . ?
C8 C7 C11 105.22(9) . . ?
C6 C7 H7 109.8 . . ?
C8 C7 H7 109.8 . . ?
C11 C7 H7 109.8 . . ?
C9B C8 C7 108.5(4) . . ?
C9A C8 C7 104.13(10) . . ?
C9A C8 H8A 110.9 . . ?
C7 C8 H8A 110.9 . . ?
C9A C8 H8B 110.9 . . ?
C7 C8 H8B 110.9 . . ?
H8A C8 H8B 108.9 . . ?
C10 C9A C8 102.89(10) . . ?
C10 C9A H9A1 111.2 . . ?
C8 C9A H9A1 111.2 . . ?
C10 C9A H9A2 111.2 . . ?
C8 C9A H9A2 111.2 . . ?
H9A1 C9A H9A2 109.1 . . ?
C8 C9B C10 107.0(6) . . ?
C8 C9B H9B1 110.3 . . ?
C10 C9B H9B1 110.3 . . ?
C8 C9B H9B2 110.3 . . ?
C10 C9B H9B2 110.3 . . ?
H9B1 C9B H9B2 108.6 . . ?
C9A C10 C11 105.53(10) . . ?
C11 C10 C9B 105.9(4) . . ?
C9A C10 H10A 110.6 . . ?
C11 C10 H10A 110.6 . . ?
C9A C10 H10B 110.6 . . ?
C11 C10 H10B 110.6 . . ?
H10A C10 H10B 108.8 . . ?
O2 C11 C12 102.37(9) . . ?
O2 C11 C10 108.84(9) . . ?
C12 C11 C10 115.31(10) . . ?
O2 C11 C7 110.17(9) . . ?
C12 C11 C7 114.93(9) . . ?
C10 C11 C7 105.15(9) . . ?
C13 C12 C11 110.43(10) . . ?
C13 C12 H12 124.8 . . ?
C11 C12 H12 124.8 . . ?
C12 C13 C18 131.33(10) . . ?
C12 C13 C14 108.18(10) . . ?
C18 C13 C14 120.11(9) . . ?
O2 C14 C13 102.64(8) . . ?
O2 C14 C5 106.75(8) . . ?
C13 C14 C5 111.52(9) . . ?
O2 C14 C15 107.83(8) . . ?
C13 C14 C15 112.22(9) . . ?
C5 C14 C15 114.90(9) . . ?
C16 C15 C14 114.55(9) . . ?
C16 C15 H15A 108.6 . . ?
C14 C15 H15A 108.6 . . ?
C16 C15 H15B 108.6 . . ?
C14 C15 H15B 108.6 . . ?
H15A C15 H15B 107.6 . . ?
C17 C16 C15 112.23(10) . . ?
C17 C16 H16A 109.2 . . ?
C15 C16 H16A 109.2 . . ?
C17 C16 H16B 109.2 . . ?
C15 C16 H16B 109.2 . . ?
H16A C16 H16B 107.9 . . ?
C16 C17 C18 110.04(10) . . ?
C16 C17 H17A 109.7 . . ?
C18 C17 H17A 109.7 . . ?
C16 C17 H17B 109.7 . . ?
C18 C17 H17B 109.7 . . ?
H17A C17 H17B 108.2 . . ?
C13 C18 C17 108.43(9) . . ?
C13 C18 H18A 110.0 . . ?
C17 C18 H18A 110.0 . . ?
C13 C18 H18B 110.0 . . ?
C17 C18 H18B 110.0 . . ?
H18A C18 H18B 108.4 . . ?
C14 O2 C11 107.26(8) . . ?

loop_
_geom_torsion_atom_site_label_1
_geom_torsion_atom_site_label_2
_geom_torsion_atom_site_label_3
_geom_torsion_atom_site_label_4
_geom_torsion
_geom_torsion_site_symmetry_1
_geom_torsion_site_symmetry_2
_geom_torsion_site_symmetry_3
_geom_torsion_site_symmetry_4
_geom_torsion_publ_flag
O1 C1 C2 C3 171.03(11) . . . . ?
C5 C1 C2 C3 -6.77(12) . . . . ?
C1 C2 C3 C4 3.36(12) . . . . ?
C2 C3 C4 C5 1.45(13) . . . . ?
C2 C3 C4 C6 -176.75(10) . . . . ?
C6 C4 C5 C1 172.13(10) . . . . ?
C3 C4 C5 C1 -5.83(13) . . . . ?
C6 C4 C5 C14 -4.85(18) . . . . ?
C3 C4 C5 C14 177.18(9) . . . . ?
O1 C1 C5 C4 -169.81(11) . . . . ?
C2 C1 C5 C4 7.92(12) . . . . ?
O1 C1 C5 C14 7.12(18) . . . . ?
C2 C1 C5 C14 -175.15(10) . . . . ?
C5 C4 C6 C7 -47.13(16) . . . . ?
C3 C4 C6 C7 130.73(10) . . . . ?
C4 C6 C7 C8 -179.43(9) . . . . ?
C4 C6 C7 C11 63.79(12) . . . . ?
C6 C7 C8 C9B -136.9(5) . . . . ?
C11 C7 C8 C9B -16.6(5) . . . . ?
C6 C7 C8 C9A -94.92(12) . . . . ?
C11 C7 C8 C9A 25.42(12) . . . . ?
C7 C8 C9A C10 -40.17(13) . . . . ?
C7 C8 C9B C10 28.2(7) . . . . ?
C8 C9A C10 C11 39.61(13) . . . . ?
C8 C9B C10 C11 -28.8(7) . . . . ?
C9A C10 C11 O2 94.51(11) . . . . ?
C9B C10 C11 O2 135.6(4) . . . . ?
C9A C10 C11 C12 -151.18(11) . . . . ?
C9B C10 C11 C12 -110.1(4) . . . . ?
C9A C10 C11 C7 -23.51(13) . . . . ?
C9B C10 C11 C7 17.6(4) . . . . ?
C6 C7 C11 O2 1.73(12) . . . . ?
C8 C7 C11 O2 -118.61(9) . . . . ?
C6 C7 C11 C12 -113.26(10) . . . . ?
C8 C7 C11 C12 126.40(10) . . . . ?
C6 C7 C11 C10 118.84(10) . . . . ?
C8 C7 C11 C10 -1.49(12) . . . . ?
O2 C11 C12 C13 -16.54(12) . . . . ?
C10 C11 C12 C13 -134.53(11) . . . . ?
C7 C11 C12 C13 102.88(11) . . . . ?
C11 C12 C13 C18 171.09(11) . . . . ?
C11 C12 C13 C14 -1.61(13) . . . . ?
C12 C13 C14 O2 19.18(11) . . . . ?
C18 C13 C14 O2 -154.49(9) . . . . ?
C12 C13 C14 C5 -94.77(11) . . . . ?
C18 C13 C14 C5 91.56(12) . . . . ?
C12 C13 C14 C15 134.68(10) . . . . ?
C18 C13 C14 C15 -38.99(14) . . . . ?
C4 C5 C14 O2 -12.75(14) . . . . ?
C1 C5 C14 O2 170.80(9) . . . . ?
C4 C5 C14 C13 98.62(12) . . . . ?
C1 C5 C14 C13 -77.83(13) . . . . ?
C4 C5 C14 C15 -132.23(11) . . . . ?
C1 C5 C14 C15 51.32(14) . . . . ?
O2 C14 C15 C16 148.64(10) . . . . ?
C13 C14 C15 C16 36.32(13) . . . . ?
C5 C14 C15 C16 -92.48(11) . . . . ?
C14 C15 C16 C17 -49.04(14) . . . . ?
C15 C16 C17 C18 60.37(13) . . . . ?
C12 C13 C18 C17 -121.94(14) . . . . ?
C14 C13 C18 C17 50.04(14) . . . . ?
C16 C17 C18 C13 -58.48(13) . . . . ?
C13 C14 O2 C11 -29.74(10) . . . . ?
C5 C14 O2 C11 87.65(9) . . . . ?
C15 C14 O2 C11 -148.38(9) . . . . ?
C12 C11 O2 C14 28.73(10) . . . . ?
C10 C11 O2 C14 151.23(9) . . . . ?
C7 C11 O2 C14 -93.97(10) . . . . ?

_refine_diff_density_max         0.429
_refine_diff_density_min         -0.255
_refine_diff_density_rms         0.061

_shelx_res_file                  
; 
TITL fred40_0m_a.res in P2(1)/c 
    fred40.res 
    created by SHELXL-2016/6 at 10:35:21 on 20-Dec-2017 
CELL  0.71073   9.7545   9.4518  15.7484   90.000  103.855   90.000 
ZERR    4.000   0.0005   0.0005   0.0009    0.000    0.001    0.000 
LATT 1 
SYMM -X, 1/2+Y, 1/2-Z 
SFAC C  H  O 
UNIT 72  88  8 
L.S. 10 
ACTA 
BOND $H 
FMAP 2 
FREE C9B H8B 
PLAN 10 
EADP C9A C9B 
DFIX 1.52 C10 C9A 
DFIX 1.52 C10 C9B 
DFIX 1.52 C8 C9A 
DFIX 1.52 C8 C9B 
CONF 
SIZE 0.243 0.304 0.361 
TEMP -170.000 
WGHT    0.068100    0.567100 
FVAR       0.19990   0.88216 
C1    1    0.161045    0.640323    0.570372    11.00000    0.01566    0.02547 = 
         0.01537   -0.00114    0.00194    0.00058 
C2    1    0.155349    0.502930    0.619911    11.00000    0.02386    0.03063 = 
         0.02004    0.00415    0.00820   -0.00086 
AFIX  23 
H2A   2    0.056682    0.478244    0.619821    11.00000   -1.20000 
H2B   2    0.210760    0.511063    0.681210    11.00000   -1.20000 
AFIX   0 
C3    1    0.219633    0.391943    0.570538    11.00000    0.02516    0.02179 = 
         0.02135    0.00589    0.00608   -0.00206 
AFIX  23 
H3A   2    0.301206    0.344965    0.610031    11.00000   -1.20000 
H3B   2    0.148826    0.319210    0.544770    11.00000   -1.20000 
AFIX   0 
C4    1    0.265969    0.473339    0.499853    11.00000    0.01720    0.01741 = 
         0.01604    0.00191    0.00215   -0.00066 
C5    1    0.240803    0.614238    0.502802    11.00000    0.01442    0.01784 = 
         0.01460    0.00018    0.00152    0.00089 
C6    1    0.327598    0.392578    0.435527    11.00000    0.02277    0.01355 = 
         0.02120    0.00068    0.00505    0.00167 
AFIX  23 
H6A   2    0.314396    0.290100    0.443863    11.00000   -1.20000 
H6B   2    0.430411    0.411070    0.448366    11.00000   -1.20000 
AFIX   0 
C7    1    0.262241    0.430355    0.339565    11.00000    0.01916    0.01663 = 
         0.01894   -0.00281    0.00540    0.00022 
AFIX  13 
H7    2    0.158060    0.413341    0.325702    11.00000   -1.20000 
AFIX   0 
C8    1    0.329385    0.342532    0.277373    11.00000    0.02659    0.02313 = 
         0.02591   -0.00786    0.01009   -0.00009 
AFIX  23 
H8A   2    0.369259    0.253019    0.305437    11.00000   -1.20000 
H8B   2    0.258920    0.320267    0.222451    11.00000   -1.20000 
PART 1 
AFIX   0 
C9A   1    0.446252    0.438539    0.259614    21.00000    0.02460    0.02889 = 
         0.02662   -0.00288    0.01238    0.00244 
AFIX  23 
H9A1  2    0.530988    0.436310    0.308970    21.00000   -1.20000 
H9A2  2    0.473284    0.410327    0.205307    21.00000   -1.20000 
PART 2 
AFIX   0 
C9B   1    0.354964    0.433917    0.210728   -21.00000    0.02460    0.02889 = 
         0.02662   -0.00288    0.01238    0.00244 
AFIX  23 
H9B1  2    0.273151    0.433274    0.159466   -21.00000   -1.20000 
H9B2  2    0.439622    0.402445    0.191613   -21.00000   -1.20000 
PART 0 
AFIX   0 
C10   1    0.377996    0.583021    0.250249    11.00000    0.03369    0.02783 = 
         0.02173   -0.00050    0.01460   -0.00116 
AFIX  23 
H10A  2    0.315482    0.594935    0.191103    11.00000   -1.20000 
H10B  2    0.450634    0.658326    0.260058    11.00000   -1.20000 
AFIX   0 
C11   1    0.292390    0.589304    0.320171    11.00000    0.02100    0.01785 = 
         0.01493   -0.00054    0.00498   -0.00081 
C12   1    0.163455    0.683454    0.298536    11.00000    0.02089    0.02127 = 
         0.01705    0.00188    0.00113    0.00018 
AFIX  43 
H12   2    0.096422    0.685355    0.243732    11.00000   -1.20000 
AFIX   0 
C13   1    0.157080    0.763155    0.366946    11.00000    0.01529    0.01663 = 
         0.01876    0.00355    0.00108   -0.00049 
C14   1    0.281969    0.724684    0.442347    11.00000    0.01409    0.01380 = 
         0.01689   -0.00032    0.00226    0.00132 
C15   1    0.357350    0.856875    0.489131    11.00000    0.01637    0.01509 = 
         0.02494   -0.00307    0.00084   -0.00009 
AFIX  23 
H15A  2    0.409713    0.829469    0.548760    11.00000   -1.20000 
H15B  2    0.427345    0.889784    0.457206    11.00000   -1.20000 
AFIX   0 
C16   1    0.258593    0.980529    0.496324    11.00000    0.02237    0.01567 = 
         0.03154   -0.00482    0.00231    0.00197 
AFIX  23 
H16A  2    0.204036    0.956624    0.539899    11.00000   -1.20000 
H16B  2    0.315964    1.065533    0.517431    11.00000   -1.20000 
AFIX   0 
C17   1    0.156107    1.014265    0.408815    11.00000    0.02373    0.01505 = 
         0.03375    0.00189    0.00274    0.00463 
AFIX  23 
H17A  2    0.209877    1.040735    0.365275    11.00000   -1.20000 
H17B  2    0.095781    1.095454    0.416032    11.00000   -1.20000 
AFIX   0 
C18   1    0.062955    0.884640    0.375955    11.00000    0.01707    0.02126 = 
         0.02509    0.00229    0.00009    0.00342 
AFIX  23 
H18A  2    0.005686    0.860326    0.417986    11.00000   -1.20000 
H18B  2   -0.001975    0.905870    0.318735    11.00000   -1.20000 
AFIX   0 
O1    3    0.104397    0.750576    0.583624    11.00000    0.02884    0.03079 = 
         0.02432   -0.00208    0.01002    0.00814 
O2    3    0.377713    0.655647    0.398016    11.00000    0.01527    0.01688 = 
         0.01868   -0.00234    0.00430    0.00061 
HKLF 4 
  
  
  
  
REM  fred40_0m_a.res in P2(1)/c 
REM R1 =  0.0462 for    3165 Fo > 4sig(Fo)  and  0.0497 for all    3466 data 
REM    185 parameters refined using      4 restraints 
  
END 
  
WGHT      0.0673      0.5905 
  
REM Highest difference peak  0.429,  deepest hole -0.255,  1-sigma level  0.061 
Q1    1   0.2005  0.6298  0.5361  11.00000  0.05    0.43 
Q2    1   0.3409  0.5923  0.2862  11.00000  0.05    0.39 
Q3    1   0.1880  0.6051  0.3223  11.00000  0.05    0.37 
Q4    1   0.1533  0.5692  0.5971  11.00000  0.05    0.36 
Q5    1   0.4258  0.5180  0.2575  11.00000  0.05    0.36 
Q6    1   0.2627  0.5471  0.4983  11.00000  0.05    0.36 
Q7    1   0.2565  0.6661  0.4746  11.00000  0.05    0.35 
Q8    1   0.2991  0.4366  0.4661  11.00000  0.05    0.35 
Q9    1   0.2411  0.4296  0.5320  11.00000  0.05    0.35 
Q10   1   0.3184  0.7937  0.4662  11.00000  0.05    0.34 
;
_shelx_res_checksum              82417
####################################################################### 
# 
# This file contains crystal structure data downloaded from the 
# Cambridge Structural Database (CSD) hosted by the Cambridge 
# Crystallographic Data Centre (CCDC).
# 
# Full information about CCDC data access policies and citation 
# guidelines are available at http://www.ccdc.cam.ac.uk/access/V1 
# 
# Audit and citation data items may have been added by the CCDC. 
# Please retain this information to preserve the provenance of 
# this file and to allow appropriate attribution of the data. 
# 
#######################################################################

data_fred30c
_database_code_depnum_ccdc_archive 'CCDC 1816385'
_audit_update_record             
;
2018-01-11 deposited with the CCDC.
2018-05-23 downloaded from the CCDC.
;

_audit_creation_method           SHELXL-2014/7
_shelx_SHELXL_version_number     2014/7
_chemical_name_systematic        ?
_chemical_name_common            ?
_chemical_melting_point          ?
_chemical_formula_moiety         'C15 H20 O2'
_chemical_formula_sum            'C15 H20 O2'
_chemical_formula_weight         232.31

loop_
_atom_type_symbol
_atom_type_description
_atom_type_scat_dispersion_real
_atom_type_scat_dispersion_imag
_atom_type_scat_source
C C 0.0033 0.0016 'International Tables Vol C Tables 4.2.6.8 and 6.1.1.4'
H H 0.0000 0.0000 'International Tables Vol C Tables 4.2.6.8 and 6.1.1.4'
O O 0.0106 0.0060 'International Tables Vol C Tables 4.2.6.8 and 6.1.1.4'

_space_group_crystal_system      triclinic
_space_group_IT_number           2
_space_group_name_H-M_alt        'P -1'
_space_group_name_Hall           '-P 1'

_shelx_space_group_comment       
; 
The symmetry employed for this shelxl refinement is uniquely defined 
by the following loop, which should always be used as a source of 
symmetry information in preference to the above space-group names. 
They are only intended as comments. 
;

loop_
_space_group_symop_operation_xyz
'x, y, z'
'-x, -y, -z'

_cell_length_a                   6.8954(6)
_cell_length_b                   8.3622(8)
_cell_length_c                   12.1458(11)
_cell_angle_alpha                106.4923(11)
_cell_angle_beta                 92.7147(11)
_cell_angle_gamma                108.8989(10)
_cell_volume                     627.78(10)
_cell_formula_units_Z            2
_cell_measurement_temperature    203(2)
_cell_measurement_reflns_used    3078
_cell_measurement_theta_min      2.71
_cell_measurement_theta_max      29.04

_exptl_crystal_description       irregular
_exptl_crystal_colour            colourless
_exptl_crystal_density_meas      ?
_exptl_crystal_density_method    ?
_exptl_crystal_density_diffrn    1.229
_exptl_crystal_F_000             252
_exptl_transmission_factor_min   0.7070
_exptl_transmission_factor_max   0.7458
_exptl_crystal_size_max          0.216
_exptl_crystal_size_mid          0.215
_exptl_crystal_size_min          0.180
_exptl_absorpt_coefficient_mu    0.080
_shelx_estimated_absorpt_T_min   0.983
_shelx_estimated_absorpt_T_max   0.986
_exptl_absorpt_correction_type   empirical
_exptl_absorpt_correction_T_min  0.7070
_exptl_absorpt_correction_T_max  0.7458
_exptl_absorpt_process_details   ?
_exptl_absorpt_special_details   SADABS
_diffrn_ambient_temperature      203(2)
_diffrn_radiation_wavelength     0.71073
_diffrn_radiation_type           MoK\a
_diffrn_source                   ?
_diffrn_measurement_device_type  'Bruker APEX-II CCD'
_diffrn_measurement_method       '\f and \w scans'
_diffrn_detector_area_resol_mean ?
_diffrn_reflns_number            6802
_diffrn_reflns_av_unetI/netI     0.0191
_diffrn_reflns_av_R_equivalents  0.0160
_diffrn_reflns_limit_h_min       -8
_diffrn_reflns_limit_h_max       8
_diffrn_reflns_limit_k_min       -10
_diffrn_reflns_limit_k_max       10
_diffrn_reflns_limit_l_min       -15
_diffrn_reflns_limit_l_max       15
_diffrn_reflns_theta_min         1.770
_diffrn_reflns_theta_max         26.368
_diffrn_reflns_theta_full        25.242
_diffrn_measured_fraction_theta_max 0.998
_diffrn_measured_fraction_theta_full 0.999
_diffrn_reflns_Laue_measured_fraction_max 0.998
_diffrn_reflns_Laue_measured_fraction_full 0.999
_diffrn_reflns_point_group_measured_fraction_max 0.998
_diffrn_reflns_point_group_measured_fraction_full 0.999
_reflns_number_total             2566
_reflns_number_gt                2170
_reflns_threshold_expression     'I > 2\s(I)'
_reflns_Friedel_coverage         0.000
_reflns_Friedel_fraction_max     .
_reflns_Friedel_fraction_full    .

_reflns_special_details          
; 
 Reflections were merged by SHELXL according to the crystal 
 class for the calculation of statistics and refinement. 
  
 _reflns_Friedel_fraction is defined as the number of unique 
 Friedel pairs measured divided by the number that would be 
 possible theoretically, ignoring centric projections and 
 systematic absences. 
;

_computing_data_collection       'Bruker APEX2'
_computing_cell_refinement       'Bruker SAINT'
_computing_data_reduction        'Bruker SAINT'
_computing_structure_solution    'SHELXS-97 (Sheldrick 2008)'
_computing_structure_refinement  'SHELXL-2014/7 (Sheldrick, 2014)'
_computing_molecular_graphics    'Bruker SHELXTL'
_computing_publication_material  'Bruker SHELXTL'
_refine_special_details          ?
_refine_ls_structure_factor_coef Fsqd
_refine_ls_matrix_type           full
_refine_ls_weighting_scheme      calc
_refine_ls_weighting_details     
'w=1/[\s^2^(Fo^2^)+(0.0378P)^2^+0.2556P] where P=(Fo^2^+2Fc^2^)/3'
_atom_sites_solution_primary     ?
_atom_sites_solution_secondary   ?
_atom_sites_solution_hydrogens   geom
_refine_ls_hydrogen_treatment    constr
_refine_ls_extinction_method     none
_refine_ls_extinction_coef       .
_refine_ls_number_reflns         2566
_refine_ls_number_parameters     156
_refine_ls_number_restraints     0
_refine_ls_R_factor_all          0.0463
_refine_ls_R_factor_gt           0.0393
_refine_ls_wR_factor_ref         0.0954
_refine_ls_wR_factor_gt          0.0908
_refine_ls_goodness_of_fit_ref   1.012
_refine_ls_restrained_S_all      1.012
_refine_ls_shift/su_max          0.000
_refine_ls_shift/su_mean         0.000

loop_
_atom_site_label
_atom_site_type_symbol
_atom_site_fract_x
_atom_site_fract_y
_atom_site_fract_z
_atom_site_U_iso_or_equiv
_atom_site_adp_type
_atom_site_occupancy
_atom_site_site_symmetry_order
_atom_site_calc_flag
_atom_site_refinement_flags_posn
_atom_site_refinement_flags_adp
_atom_site_refinement_flags_occupancy
_atom_site_disorder_assembly
_atom_site_disorder_group
C1 C 0.36207(19) 0.59212(17) 0.78025(11) 0.0263(3) Uani 1 1 d . . . . .
C2 C 0.1678(2) 0.54625(19) 0.84024(13) 0.0346(3) Uani 1 1 d . . . . .
H2A H 0.0708 0.5996 0.8184 0.042 Uiso 1 1 calc R U . . .
H2B H 0.0969 0.4168 0.8171 0.042 Uiso 1 1 calc R U . . .
C3 C 0.2428(2) 0.6220(2) 0.97123(14) 0.0446(4) Uani 1 1 d . . . . .
H3A H 0.2226 0.5255 1.0051 0.054 Uiso 1 1 calc R U . . .
H3B H 0.1665 0.6973 1.0093 0.054 Uiso 1 1 calc R U . . .
C4 C 0.4744(2) 0.73219(19) 0.98612(12) 0.0341(3) Uani 1 1 d . . . . .
H4A H 0.5100 0.8448 1.0495 0.041 Uiso 1 1 calc R U . . .
H4B H 0.5595 0.6660 1.0035 0.041 Uiso 1 1 calc R U . . .
C5 C 0.5098(2) 0.76698(16) 0.87006(11) 0.0264(3) Uani 1 1 d . . . . .
H5 H 0.4578 0.8634 0.8675 0.032 Uiso 1 1 calc R U . . .
C6 C 0.74102(19) 0.83007(17) 0.85946(11) 0.0266(3) Uani 1 1 d . . . . .
H6A H 0.7949 0.7390 0.8691 0.032 Uiso 1 1 calc R U . . .
H6B H 0.8113 0.9385 0.9251 0.032 Uiso 1 1 calc R U . . .
C7 C 0.80639(19) 0.86990(16) 0.74844(11) 0.0251(3) Uani 1 1 d . . . . .
C8 C 0.79860(18) 0.71028(16) 0.64641(11) 0.0242(3) Uani 1 1 d . . . . .
C9 C 0.7164(2) 0.53336(17) 0.62444(11) 0.0276(3) Uani 1 1 d . . . . .
H9 H 0.7394 0.4667 0.5531 0.033 Uiso 1 1 calc R U . . .
C10 C 0.5974(2) 0.42458(17) 0.69085(12) 0.0299(3) Uani 1 1 d . . . . .
H10 H 0.6271 0.3207 0.6851 0.036 Uiso 1 1 calc R U . . .
C11 C 0.4542(2) 0.44685(16) 0.75814(11) 0.0282(3) Uani 1 1 d . . . . .
H11 H 0.4047 0.3617 0.7964 0.034 Uiso 1 1 calc R U . . .
C12 C 1.0421(2) 0.98171(17) 0.76962(12) 0.0310(3) Uani 1 1 d . . . . .
H12A H 1.0676 1.1071 0.8119 0.037 Uiso 1 1 calc R U . . .
H12B H 1.1210 0.9364 0.8146 0.037 Uiso 1 1 calc R U . . .
C13 C 1.1042(2) 0.96134(18) 0.64814(12) 0.0328(3) Uani 1 1 d . . . . .
H13A H 1.0881 1.0549 0.6189 0.039 Uiso 1 1 calc R U . . .
H13B H 1.2482 0.9664 0.6490 0.039 Uiso 1 1 calc R U . . .
C14 C 0.9555(2) 0.77967(18) 0.57490(12) 0.0282(3) Uani 1 1 d . . . . .
C15 C 0.6868(2) 0.97564(18) 0.70849(13) 0.0325(3) Uani 1 1 d . . . . .
H15A H 0.7477 1.0153 0.6462 0.049 Uiso 1 1 calc R U . . .
H15B H 0.6947 1.0783 0.7733 0.049 Uiso 1 1 calc R U . . .
H15C H 0.5427 0.8999 0.6808 0.049 Uiso 1 1 calc R U . . .
O1 O 0.31615(15) 0.62606(12) 0.67508(8) 0.0320(2) Uani 1 1 d . . . . .
H1 H 0.2352 0.5329 0.6270 0.048 Uiso 1 1 calc R U . . .
O2 O 0.96775(15) 0.70355(13) 0.47481(8) 0.0363(3) Uani 1 1 d . . . . .

loop_
_atom_site_aniso_label
_atom_site_aniso_U_11
_atom_site_aniso_U_22
_atom_site_aniso_U_33
_atom_site_aniso_U_23
_atom_site_aniso_U_13
_atom_site_aniso_U_12
C1 0.0259(6) 0.0252(6) 0.0255(6) 0.0079(5) 0.0027(5) 0.0063(5)
C2 0.0283(7) 0.0318(7) 0.0395(8) 0.0093(6) 0.0075(6) 0.0066(6)
C3 0.0379(8) 0.0544(10) 0.0373(8) 0.0137(7) 0.0126(7) 0.0105(7)
C4 0.0372(8) 0.0329(7) 0.0262(7) 0.0049(6) 0.0065(6) 0.0083(6)
C5 0.0292(7) 0.0215(6) 0.0262(7) 0.0049(5) 0.0039(5) 0.0083(5)
C6 0.0270(6) 0.0224(6) 0.0246(6) 0.0037(5) -0.0005(5) 0.0048(5)
C7 0.0242(6) 0.0207(6) 0.0270(6) 0.0060(5) 0.0008(5) 0.0054(5)
C8 0.0210(6) 0.0257(6) 0.0251(6) 0.0074(5) 0.0000(5) 0.0081(5)
C9 0.0293(7) 0.0259(6) 0.0257(6) 0.0045(5) 0.0032(5) 0.0106(5)
C10 0.0354(7) 0.0187(6) 0.0336(7) 0.0067(5) 0.0035(6) 0.0088(5)
C11 0.0325(7) 0.0201(6) 0.0273(7) 0.0075(5) 0.0019(5) 0.0037(5)
C12 0.0265(7) 0.0257(7) 0.0334(7) 0.0072(6) 0.0000(5) 0.0020(5)
C13 0.0263(7) 0.0308(7) 0.0378(8) 0.0120(6) 0.0044(6) 0.0045(6)
C14 0.0267(7) 0.0302(7) 0.0305(7) 0.0117(6) 0.0034(5) 0.0119(5)
C15 0.0353(7) 0.0280(7) 0.0384(8) 0.0134(6) 0.0077(6) 0.0140(6)
O1 0.0322(5) 0.0309(5) 0.0282(5) 0.0087(4) -0.0035(4) 0.0068(4)
O2 0.0368(5) 0.0380(6) 0.0310(5) 0.0094(4) 0.0095(4) 0.0101(4)

_geom_special_details            
; 
 All esds (except the esd in the dihedral angle between two l.s. planes) 
 are estimated using the full covariance matrix.  The cell esds are taken 
 into account individually in the estimation of esds in distances, angles 
 and torsion angles; correlations between esds in cell parameters are only 
 used when they are defined by crystal symmetry.  An approximate (isotropic) 
 treatment of cell esds is used for estimating esds involving l.s. planes. 
;

loop_
_geom_bond_atom_site_label_1
_geom_bond_atom_site_label_2
_geom_bond_distance
_geom_bond_site_symmetry_2
_geom_bond_publ_flag
C1 O1 1.4277(15) . ?
C1 C11 1.5106(18) . ?
C1 C2 1.5463(18) . ?
C1 C5 1.5458(17) . ?
C2 C3 1.529(2) . ?
C2 H2A 0.9800 . ?
C2 H2B 0.9800 . ?
C3 C4 1.535(2) . ?
C3 H3A 0.9800 . ?
C3 H3B 0.9800 . ?
C4 C5 1.5332(18) . ?
C4 H4A 0.9800 . ?
C4 H4B 0.9800 . ?
C5 C6 1.5333(18) . ?
C5 H5 0.9900 . ?
C6 C7 1.5322(18) . ?
C6 H6A 0.9800 . ?
C6 H6B 0.9800 . ?
C7 C8 1.5259(17) . ?
C7 C15 1.5411(18) . ?
C7 C12 1.5561(17) . ?
C8 C9 1.3414(18) . ?
C8 C14 1.4933(18) . ?
C9 C10 1.4653(19) . ?
C9 H9 0.9400 . ?
C10 C11 1.3369(19) . ?
C10 H10 0.9400 . ?
C11 H11 0.9400 . ?
C12 C13 1.5341(19) . ?
C12 H12A 0.9800 . ?
C12 H12B 0.9800 . ?
C13 C14 1.5125(19) . ?
C13 H13A 0.9800 . ?
C13 H13B 0.9800 . ?
C14 O2 1.2229(16) . ?
C15 H15A 0.9700 . ?
C15 H15B 0.9700 . ?
C15 H15C 0.9700 . ?
O1 H1 0.8300 . ?

loop_
_geom_angle_atom_site_label_1
_geom_angle_atom_site_label_2
_geom_angle_atom_site_label_3
_geom_angle
_geom_angle_site_symmetry_1
_geom_angle_site_symmetry_3
_geom_angle_publ_flag
O1 C1 C11 110.93(10) . . ?
O1 C1 C2 111.23(11) . . ?
C11 C1 C2 111.23(11) . . ?
O1 C1 C5 109.16(10) . . ?
C11 C1 C5 111.47(10) . . ?
C2 C1 C5 102.54(10) . . ?
C3 C2 C1 106.91(11) . . ?
C3 C2 H2A 110.3 . . ?
C1 C2 H2A 110.3 . . ?
C3 C2 H2B 110.3 . . ?
C1 C2 H2B 110.3 . . ?
H2A C2 H2B 108.6 . . ?
C2 C3 C4 105.87(11) . . ?
C2 C3 H3A 110.6 . . ?
C4 C3 H3A 110.6 . . ?
C2 C3 H3B 110.6 . . ?
C4 C3 H3B 110.6 . . ?
H3A C3 H3B 108.7 . . ?
C5 C4 C3 105.72(11) . . ?
C5 C4 H4A 110.6 . . ?
C3 C4 H4A 110.6 . . ?
C5 C4 H4B 110.6 . . ?
C3 C4 H4B 110.6 . . ?
H4A C4 H4B 108.7 . . ?
C4 C5 C6 111.51(11) . . ?
C4 C5 C1 102.80(10) . . ?
C6 C5 C1 118.73(10) . . ?
C4 C5 H5 107.8 . . ?
C6 C5 H5 107.8 . . ?
C1 C5 H5 107.8 . . ?
C5 C6 C7 118.97(11) . . ?
C5 C6 H6A 107.6 . . ?
C7 C6 H6A 107.6 . . ?
C5 C6 H6B 107.6 . . ?
C7 C6 H6B 107.6 . . ?
H6A C6 H6B 107.0 . . ?
C8 C7 C6 116.19(10) . . ?
C8 C7 C15 109.84(10) . . ?
C6 C7 C15 111.85(11) . . ?
C8 C7 C12 100.01(10) . . ?
C6 C7 C12 110.04(10) . . ?
C15 C7 C12 108.04(10) . . ?
C9 C8 C14 118.16(12) . . ?
C9 C8 C7 133.52(12) . . ?
C14 C8 C7 106.78(10) . . ?
C8 C9 C10 132.05(12) . . ?
C8 C9 H9 114.0 . . ?
C10 C9 H9 114.0 . . ?
C11 C10 C9 131.44(12) . . ?
C11 C10 H10 114.3 . . ?
C9 C10 H10 114.3 . . ?
C10 C11 C1 127.92(12) . . ?
C10 C11 H11 116.0 . . ?
C1 C11 H11 116.0 . . ?
C13 C12 C7 105.28(10) . . ?
C13 C12 H12A 110.7 . . ?
C7 C12 H12A 110.7 . . ?
C13 C12 H12B 110.7 . . ?
C7 C12 H12B 110.7 . . ?
H12A C12 H12B 108.8 . . ?
C14 C13 C12 103.80(11) . . ?
C14 C13 H13A 111.0 . . ?
C12 C13 H13A 111.0 . . ?
C14 C13 H13B 111.0 . . ?
C12 C13 H13B 111.0 . . ?
H13A C13 H13B 109.0 . . ?
O2 C14 C8 126.81(12) . . ?
O2 C14 C13 124.65(12) . . ?
C8 C14 C13 108.52(11) . . ?
C7 C15 H15A 109.5 . . ?
C7 C15 H15B 109.5 . . ?
H15A C15 H15B 109.5 . . ?
C7 C15 H15C 109.5 . . ?
H15A C15 H15C 109.5 . . ?
H15B C15 H15C 109.5 . . ?
C1 O1 H1 109.5 . . ?

loop_
_geom_torsion_atom_site_label_1
_geom_torsion_atom_site_label_2
_geom_torsion_atom_site_label_3
_geom_torsion_atom_site_label_4
_geom_torsion
_geom_torsion_site_symmetry_1
_geom_torsion_site_symmetry_2
_geom_torsion_site_symmetry_3
_geom_torsion_site_symmetry_4
_geom_torsion_publ_flag
O1 C1 C2 C3 -145.93(12) . . . . ?
C11 C1 C2 C3 89.88(14) . . . . ?
C5 C1 C2 C3 -29.38(14) . . . . ?
C1 C2 C3 C4 7.46(16) . . . . ?
C2 C3 C4 C5 17.78(16) . . . . ?
C3 C4 C5 C6 -164.29(12) . . . . ?
C3 C4 C5 C1 -36.02(14) . . . . ?
O1 C1 C5 C4 157.81(11) . . . . ?
C11 C1 C5 C4 -79.31(13) . . . . ?
C2 C1 C5 C4 39.77(13) . . . . ?
O1 C1 C5 C6 -78.60(14) . . . . ?
C11 C1 C5 C6 44.28(15) . . . . ?
C2 C1 C5 C6 163.37(11) . . . . ?
C4 C5 C6 C7 179.44(11) . . . . ?
C1 C5 C6 C7 60.26(16) . . . . ?
C5 C6 C7 C8 -83.69(14) . . . . ?
C5 C6 C7 C15 43.53(15) . . . . ?
C5 C6 C7 C12 163.62(11) . . . . ?
C6 C7 C8 C9 12.1(2) . . . . ?
C15 C7 C8 C9 -116.12(16) . . . . ?
C12 C7 C8 C9 130.43(15) . . . . ?
C6 C7 C8 C14 -152.97(11) . . . . ?
C15 C7 C8 C14 78.82(12) . . . . ?
C12 C7 C8 C14 -34.63(12) . . . . ?
C14 C8 C9 C10 164.99(13) . . . . ?
C7 C8 C9 C10 1.2(3) . . . . ?
C8 C9 C10 C11 36.6(2) . . . . ?
C9 C10 C11 C1 3.9(2) . . . . ?
O1 C1 C11 C10 42.73(18) . . . . ?
C2 C1 C11 C10 167.09(13) . . . . ?
C5 C1 C11 C10 -79.14(17) . . . . ?
C8 C7 C12 C13 39.15(13) . . . . ?
C6 C7 C12 C13 161.94(11) . . . . ?
C15 C7 C12 C13 -75.68(13) . . . . ?
C7 C12 C13 C14 -29.17(13) . . . . ?
C9 C8 C14 O2 28.7(2) . . . . ?
C7 C8 C14 O2 -163.52(13) . . . . ?
C9 C8 C14 C13 -149.82(12) . . . . ?
C7 C8 C14 C13 17.93(13) . . . . ?
C12 C13 C14 O2 -171.38(13) . . . . ?
C12 C13 C14 C8 7.21(14) . . . . ?

loop_
_geom_hbond_atom_site_label_D
_geom_hbond_atom_site_label_H
_geom_hbond_atom_site_label_A
_geom_hbond_distance_DH
_geom_hbond_distance_HA
_geom_hbond_distance_DA
_geom_hbond_angle_DHA
_geom_hbond_site_symmetry_A
O1 H1 O2 0.83 2.01 2.8393(14) 173.7 2_666
O1 H1 O2 0.83 2.01 2.8393(14) 173.7 2_666
O1 H1 O2 0.83 2.01 2.8393(14) 173.7 2_666
O1 H1 O2 0.83 2.01 2.8393(14) 173.7 2_666

_refine_diff_density_max         0.261
_refine_diff_density_min         -0.159
_refine_diff_density_rms         0.036

_shelx_res_file                  
; 
  
    fred30c.res created by SHELXL-2014/7 
  
TITL fred30cc in P-1 
CELL 0.71073   6.89540   8.36220  12.14580 106.4923  92.7147 108.8989 
ZERR    2.00   0.00060   0.00080   0.00110   0.0011   0.0011   0.0010 
LATT 1 
SFAC C  H  O 
UNIT 30  40  4 
L.S. 10 
ACTA 
BOND $H 
FMAP 2 
PLAN 10 
HTAB O1 O2_$1 
HTAB O1 O2_$1 
EQIV $1 -x+1, -y+1, -z+1 
CONF 
HTAB 
SIZE 0.18 0.215 0.216 
HTAB O1 O2_$1 
HTAB O1 O2_$1 
TEMP -70.000 
WGHT    0.037800    0.255600 
FVAR       0.42932 
MOLE 1 
C1    1    0.362075    0.592122    0.780253    11.00000    0.02591    0.02524 = 
         0.02548    0.00787    0.00275    0.00632 
C2    1    0.167785    0.546249    0.840238    11.00000    0.02834    0.03176 = 
         0.03950    0.00931    0.00755    0.00658 
AFIX  23 
H2A   2    0.070797    0.599576    0.818354    11.00000   -1.20000 
H2B   2    0.096926    0.416849    0.817082    11.00000   -1.20000 
AFIX   0 
C3    1    0.242794    0.621956    0.971226    11.00000    0.03792    0.05439 = 
         0.03730    0.01368    0.01262    0.01048 
AFIX  23 
H3A   2    0.222648    0.525487    1.005088    11.00000   -1.20000 
H3B   2    0.166493    0.697307    1.009346    11.00000   -1.20000 
AFIX   0 
C4    1    0.474368    0.732185    0.986125    11.00000    0.03718    0.03287 = 
         0.02622    0.00494    0.00652    0.00831 
AFIX  23 
H4A   2    0.510016    0.844781    1.049526    11.00000   -1.20000 
H4B   2    0.559549    0.666036    1.003485    11.00000   -1.20000 
AFIX   0 
C5    1    0.509750    0.766976    0.870061    11.00000    0.02919    0.02148 = 
         0.02621    0.00491    0.00385    0.00834 
AFIX  13 
H5    2    0.457763    0.863394    0.867477    11.00000   -1.20000 
AFIX   0 
C6    1    0.741025    0.830065    0.859458    11.00000    0.02698    0.02242 = 
         0.02455    0.00371   -0.00054    0.00480 
AFIX  23 
H6A   2    0.794899    0.739040    0.869053    11.00000   -1.20000 
H6B   2    0.811286    0.938471    0.925078    11.00000   -1.20000 
AFIX   0 
C7    1    0.806393    0.869903    0.748441    11.00000    0.02424    0.02065 = 
         0.02696    0.00596    0.00083    0.00541 
C8    1    0.798605    0.710281    0.646414    11.00000    0.02102    0.02570 = 
         0.02510    0.00736   -0.00004    0.00815 
C9    1    0.716384    0.533365    0.624436    11.00000    0.02928    0.02587 = 
         0.02569    0.00450    0.00324    0.01064 
AFIX  43 
H9    2    0.739403    0.466685    0.553058    11.00000   -1.20000 
AFIX   0 
C10   1    0.597405    0.424580    0.690854    11.00000    0.03544    0.01874 = 
         0.03360    0.00671    0.00349    0.00885 
AFIX  43 
H10   2    0.627062    0.320685    0.685133    11.00000   -1.20000 
AFIX   0 
C11   1    0.454172    0.446850    0.758140    11.00000    0.03248    0.02010 = 
         0.02730    0.00749    0.00189    0.00367 
AFIX  43 
H11   2    0.404743    0.361728    0.796350    11.00000   -1.20000 
AFIX   0 
C12   1    1.042107    0.981708    0.769623    11.00000    0.02653    0.02567 = 
         0.03337    0.00720   -0.00002    0.00203 
AFIX  23 
H12A  2    1.067643    1.107098    0.811931    11.00000   -1.20000 
H12B  2    1.120955    0.936354    0.814564    11.00000   -1.20000 
AFIX   0 
C13   1    1.104168    0.961343    0.648144    11.00000    0.02626    0.03076 = 
         0.03778    0.01204    0.00441    0.00453 
AFIX  23 
H13A  2    1.088089    1.054881    0.618905    11.00000   -1.20000 
H13B  2    1.248228    0.966357    0.649009    11.00000   -1.20000 
AFIX   0 
C14   1    0.955508    0.779671    0.574905    11.00000    0.02666    0.03016 = 
         0.03054    0.01168    0.00338    0.01187 
C15   1    0.686804    0.975638    0.708495    11.00000    0.03534    0.02804 = 
         0.03838    0.01335    0.00771    0.01401 
AFIX 137 
H15A  2    0.747681    1.015314    0.646212    11.00000   -1.50000 
H15B  2    0.694725    1.078273    0.773282    11.00000   -1.50000 
H15C  2    0.542735    0.899876    0.680848    11.00000   -1.50000 
AFIX   0 
O1    3    0.316146    0.626058    0.675081    11.00000    0.03222    0.03091 = 
         0.02821    0.00869   -0.00352    0.00677 
AFIX 147 
H1    2    0.235182    0.532870    0.626997    11.00000   -1.50000 
AFIX   0 
O2    3    0.967752    0.703546    0.474806    11.00000    0.03683    0.03801 = 
         0.03099    0.00941    0.00953    0.01007 
HKLF 4 
  
REM  fred30cc in P-1 
REM R1 =  0.0393 for    2170 Fo > 4sig(Fo)  and  0.0463 for all    2566 data 
REM    156 parameters refined using      0 restraints 
  
END 
  
WGHT      0.0518      0.1677 
  
REM Instructions for potential hydrogen bonds 
HTAB O1 O2_$1 
  
REM Highest difference peak  0.261,  deepest hole -0.159,  1-sigma level  0.036 
Q1    1   0.6182  0.7899  0.8563  11.00000  0.05    0.26 
Q2    1   0.9153  0.9259  0.7571  11.00000  0.05    0.24 
Q3    1   0.4477  0.6739  0.8281  11.00000  0.05    0.24 
Q4    1   0.7887  0.7866  0.6967  11.00000  0.05    0.22 
Q5    1   0.2518  0.5618  0.8047  11.00000  0.05    0.21 
Q6    1   0.7479  0.9215  0.7321  11.00000  0.05    0.21 
Q7    1   0.8838  0.7369  0.6112  11.00000  0.05    0.20 
Q8    1   0.4972  0.7518  0.9270  11.00000  0.05    0.18 
Q9    1   0.7761  0.8500  0.7978  11.00000  0.05    0.18 
Q10   1   0.8124  0.6261  0.6620  11.00000  0.05    0.18 
;
_shelx_res_checksum              94594
####################################################################### 
# 
# This file contains crystal structure data downloaded from the 
# Cambridge Structural Database (CSD) hosted by the Cambridge 
# Crystallographic Data Centre (CCDC).
# 
# Full information about CCDC data access policies and citation 
# guidelines are available at http://www.ccdc.cam.ac.uk/access/V1 
# 
# Audit and citation data items may have been added by the CCDC. 
# Please retain this information to preserve the provenance of 
# this file and to allow appropriate attribution of the data. 
# 
#######################################################################

data_fred15
_database_code_depnum_ccdc_archive 'CCDC 1816387'
_audit_update_record             
;
2018-01-11 deposited with the CCDC.
2018-05-23 downloaded from the CCDC.
;

_audit_creation_method           SHELXL-2014/7
_shelx_SHELXL_version_number     2014/7
_chemical_name_systematic        ?
_chemical_name_common            ?
_chemical_melting_point          ?
_chemical_formula_moiety         'C15 H20 O2'
_chemical_formula_sum            'C15 H20 O2'
_chemical_formula_weight         232.31

loop_
_atom_type_symbol
_atom_type_description
_atom_type_scat_dispersion_real
_atom_type_scat_dispersion_imag
_atom_type_scat_source
C C 0.0033 0.0016 'International Tables Vol C Tables 4.2.6.8 and 6.1.1.4'
H H 0.0000 0.0000 'International Tables Vol C Tables 4.2.6.8 and 6.1.1.4'
O O 0.0106 0.0060 'International Tables Vol C Tables 4.2.6.8 and 6.1.1.4'

_space_group_crystal_system      orthorhombic
_space_group_IT_number           19
_space_group_name_H-M_alt        'P 21 21 21'
_space_group_name_Hall           'P 2ac 2ab'

_shelx_space_group_comment       
; 
The symmetry employed for this shelxl refinement is uniquely defined 
by the following loop, which should always be used as a source of 
symmetry information in preference to the above space-group names. 
They are only intended as comments. 
;

loop_
_space_group_symop_operation_xyz
'x, y, z'
'-x+1/2, -y, z+1/2'
'-x, y+1/2, -z+1/2'
'x+1/2, -y+1/2, -z'

_cell_length_a                   10.3761(13)
_cell_length_b                   10.8200(14)
_cell_length_c                   10.8988(14)
_cell_angle_alpha                90
_cell_angle_beta                 90
_cell_angle_gamma                90
_cell_volume                     1223.6(3)
_cell_formula_units_Z            4
_cell_measurement_temperature    103(2)
_cell_measurement_reflns_used    5280
_cell_measurement_theta_min      2.65
_cell_measurement_theta_max      28.04

_exptl_crystal_description       irregular
_exptl_crystal_colour            colourless
_exptl_crystal_density_meas      ?
_exptl_crystal_density_method    ?
_exptl_crystal_density_diffrn    1.261
_exptl_crystal_F_000             504
_exptl_transmission_factor_min   0.8656
_exptl_transmission_factor_max   0.9918
_exptl_crystal_size_max          0.164
_exptl_crystal_size_mid          0.144
_exptl_crystal_size_min          0.064
_exptl_absorpt_coefficient_mu    0.082
_shelx_estimated_absorpt_T_min   0.987
_shelx_estimated_absorpt_T_max   0.995
_exptl_absorpt_correction_type   empirical
_exptl_absorpt_correction_T_min  0.8656
_exptl_absorpt_correction_T_max  0.9918
_exptl_absorpt_process_details   SADABS
_exptl_absorpt_special_details   ?
_diffrn_ambient_temperature      103(2)
_diffrn_radiation_wavelength     0.71073
_diffrn_radiation_type           MoK\a
_diffrn_source                   ?
_diffrn_measurement_device_type  'Bruker APEX-II CCD'
_diffrn_measurement_method       '\f and \w scans'
_diffrn_detector_area_resol_mean ?
_diffrn_reflns_number            14255
_diffrn_reflns_av_unetI/netI     0.0259
_diffrn_reflns_av_R_equivalents  0.0332
_diffrn_reflns_limit_h_min       -13
_diffrn_reflns_limit_h_max       13
_diffrn_reflns_limit_k_min       -14
_diffrn_reflns_limit_k_max       14
_diffrn_reflns_limit_l_min       -14
_diffrn_reflns_limit_l_max       14
_diffrn_reflns_theta_min         2.653
_diffrn_reflns_theta_max         28.205
_diffrn_reflns_theta_full        25.242
_diffrn_measured_fraction_theta_max 0.999
_diffrn_measured_fraction_theta_full 1.000
_diffrn_reflns_Laue_measured_fraction_max 0.999
_diffrn_reflns_Laue_measured_fraction_full 1.000
_diffrn_reflns_point_group_measured_fraction_max 0.995
_diffrn_reflns_point_group_measured_fraction_full 1.000
_reflns_number_total             3004
_reflns_number_gt                2789
_reflns_threshold_expression     'I > 2\s(I)'
_reflns_Friedel_coverage         0.730
_reflns_Friedel_fraction_max     0.989
_reflns_Friedel_fraction_full    1.000

_reflns_special_details          
; 
 Reflections were merged by SHELXL according to the crystal 
 class for the calculation of statistics and refinement. 
  
 _reflns_Friedel_fraction is defined as the number of unique 
 Friedel pairs measured divided by the number that would be 
 possible theoretically, ignoring centric projections and 
 systematic absences. 
;

_computing_data_collection       'Bruker APEX2'
_computing_cell_refinement       'Bruker SAINT'
_computing_data_reduction        'Bruker SAINT'
_computing_structure_solution    'SHELXS-97 (Sheldrick 2008)'
_computing_structure_refinement  'SHELXL-2014/7 (Sheldrick, 2014)'
_computing_molecular_graphics    'Bruker SHELXTL'
_computing_publication_material  'Bruker SHELXTL'
_refine_special_details          ?
_refine_ls_structure_factor_coef Fsqd
_refine_ls_matrix_type           full
_refine_ls_weighting_scheme      calc
_refine_ls_weighting_details     
'w=1/[\s^2^(Fo^2^)+(0.0433P)^2^+0.2141P] where P=(Fo^2^+2Fc^2^)/3'
_atom_sites_solution_primary     ?
_atom_sites_solution_secondary   ?
_atom_sites_solution_hydrogens   geom
_refine_ls_hydrogen_treatment    constr
_refine_ls_extinction_method     none
_refine_ls_extinction_coef       .
_refine_ls_abs_structure_details unk
_refine_ls_abs_structure_Flack   0.4(4)
_chemical_absolute_configuration unk
_refine_ls_number_reflns         3004
_refine_ls_number_parameters     155
_refine_ls_number_restraints     0
_refine_ls_R_factor_all          0.0369
_refine_ls_R_factor_gt           0.0329
_refine_ls_wR_factor_ref         0.0827
_refine_ls_wR_factor_gt          0.0802
_refine_ls_goodness_of_fit_ref   1.035
_refine_ls_restrained_S_all      1.035
_refine_ls_shift/su_max          0.000
_refine_ls_shift/su_mean         0.000

loop_
_atom_site_label
_atom_site_type_symbol
_atom_site_fract_x
_atom_site_fract_y
_atom_site_fract_z
_atom_site_U_iso_or_equiv
_atom_site_adp_type
_atom_site_occupancy
_atom_site_site_symmetry_order
_atom_site_calc_flag
_atom_site_refinement_flags_posn
_atom_site_refinement_flags_adp
_atom_site_refinement_flags_occupancy
_atom_site_disorder_assembly
_atom_site_disorder_group
C1 C 0.13184(15) 1.04432(14) -0.04697(15) 0.0178(3) Uani 1 1 d . . . . .
H1 H 0.1647 0.9997 -0.1209 0.021 Uiso 1 1 calc R U . . .
C2 C 0.20091(17) 1.17007(16) -0.0415(2) 0.0271(4) Uani 1 1 d . . . . .
H2A H 0.1499 1.2302 0.0068 0.033 Uiso 1 1 calc R U . . .
H2B H 0.2142 1.2036 -0.1250 0.033 Uiso 1 1 calc R U . . .
C3 C 0.33212(16) 1.14404(15) 0.02174(17) 0.0213(3) Uani 1 1 d . . . . .
H3A H 0.4043 1.1620 -0.0349 0.026 Uiso 1 1 calc R U . . .
H3B H 0.3420 1.1958 0.0960 0.026 Uiso 1 1 calc R U . . .
C4 C 0.33019(16) 1.00544(14) 0.05621(17) 0.0199(3) Uani 1 1 d . . . . .
H4A H 0.3708 0.9544 -0.0085 0.024 Uiso 1 1 calc R U . . .
H4B H 0.3749 0.9906 0.1351 0.024 Uiso 1 1 calc R U . . .
C5 C 0.18629(15) 0.97847(13) 0.06658(16) 0.0161(3) Uani 1 1 d . . . . .
C6 C 0.12456(16) 1.02357(16) 0.18347(16) 0.0203(3) Uani 1 1 d . . . . .
H6 H 0.1443 1.0989 0.2241 0.024 Uiso 1 1 calc R U . . .
C7 C 0.03846(17) 0.94132(17) 0.22032(15) 0.0217(3) Uani 1 1 d . . . . .
H7 H -0.0146 0.9489 0.2910 0.026 Uiso 1 1 calc R U . . .
C8 C 0.03787(15) 0.83363(15) 0.13234(15) 0.0181(3) Uani 1 1 d . . . . .
H8 H 0.0405 0.7545 0.1796 0.022 Uiso 1 1 calc R U . . .
C9 C -0.07982(15) 0.83288(14) 0.04501(14) 0.0162(3) Uani 1 1 d . . . . .
H9 H -0.0859 0.7467 0.0123 0.019 Uiso 1 1 calc R U . . .
C10 C -0.08319(15) 0.91984(14) -0.06959(15) 0.0168(3) Uani 1 1 d . . . . .
C11 C -0.01512(15) 1.04683(15) -0.05560(16) 0.0184(3) Uani 1 1 d . . . . .
H11A H -0.0394 1.0990 -0.1265 0.022 Uiso 1 1 calc R U . . .
H11B H -0.0491 1.0875 0.0191 0.022 Uiso 1 1 calc R U . . .
C12 C -0.03225(18) 0.85143(18) -0.18255(16) 0.0239(4) Uani 1 1 d . . . . .
H12A H -0.0428 0.9037 -0.2553 0.036 Uiso 1 1 calc R U . . .
H12B H -0.0806 0.7744 -0.1936 0.036 Uiso 1 1 calc R U . . .
H12C H 0.0593 0.8324 -0.1710 0.036 Uiso 1 1 calc R U . . .
C13 C -0.23059(16) 0.94353(16) -0.08459(17) 0.0232(4) Uani 1 1 d . . . . .
H13A H -0.2459 1.0236 -0.1260 0.028 Uiso 1 1 calc R U . . .
H13B H -0.2706 0.8771 -0.1341 0.028 Uiso 1 1 calc R U . . .
C14 C -0.28748(17) 0.94508(17) 0.04482(19) 0.0264(4) Uani 1 1 d . . . . .
H14A H -0.2826 1.0289 0.0810 0.032 Uiso 1 1 calc R U . . .
H14B H -0.3785 0.9178 0.0441 0.032 Uiso 1 1 calc R U . . .
C15 C -0.20415(15) 0.85520(15) 0.11531(16) 0.0185(3) Uani 1 1 d . . . . .
O1 O -0.23028(12) 0.80871(12) 0.21361(12) 0.0251(3) Uani 1 1 d . . . . .
O2 O 0.15615(10) 0.84833(9) 0.06537(11) 0.0183(2) Uani 1 1 d . . . . .

loop_
_atom_site_aniso_label
_atom_site_aniso_U_11
_atom_site_aniso_U_22
_atom_site_aniso_U_33
_atom_site_aniso_U_23
_atom_site_aniso_U_13
_atom_site_aniso_U_12
C1 0.0166(7) 0.0173(7) 0.0196(8) 0.0027(6) -0.0026(6) -0.0038(6)
C2 0.0223(8) 0.0197(8) 0.0393(11) 0.0087(7) -0.0068(8) -0.0066(7)
C3 0.0189(8) 0.0186(7) 0.0264(9) -0.0010(7) 0.0011(7) -0.0052(7)
C4 0.0148(7) 0.0188(7) 0.0261(8) -0.0004(7) -0.0011(7) -0.0011(6)
C5 0.0153(7) 0.0138(6) 0.0191(7) 0.0007(6) -0.0015(6) -0.0008(5)
C6 0.0183(8) 0.0235(8) 0.0191(8) -0.0037(6) -0.0037(6) 0.0008(6)
C7 0.0192(8) 0.0315(9) 0.0145(8) 0.0005(7) -0.0016(6) 0.0010(7)
C8 0.0141(7) 0.0188(7) 0.0215(8) 0.0051(6) 0.0000(6) 0.0008(6)
C9 0.0149(7) 0.0147(7) 0.0189(8) 0.0000(6) 0.0014(6) -0.0001(6)
C10 0.0140(7) 0.0183(7) 0.0181(7) 0.0021(6) -0.0019(6) -0.0023(6)
C11 0.0167(7) 0.0166(7) 0.0220(8) 0.0053(7) -0.0036(6) -0.0008(6)
C12 0.0224(8) 0.0302(9) 0.0191(8) -0.0027(7) -0.0011(7) -0.0042(8)
C13 0.0158(8) 0.0247(8) 0.0290(9) 0.0075(7) -0.0061(7) -0.0028(6)
C14 0.0170(8) 0.0252(8) 0.0370(11) 0.0050(8) 0.0025(7) 0.0027(7)
C15 0.0161(7) 0.0172(7) 0.0223(8) -0.0014(6) 0.0007(6) -0.0035(6)
O1 0.0229(6) 0.0282(6) 0.0242(6) 0.0024(5) 0.0050(5) -0.0055(5)
O2 0.0143(5) 0.0135(5) 0.0272(6) 0.0018(5) 0.0022(5) 0.0005(4)

_geom_special_details            
; 
 All esds (except the esd in the dihedral angle between two l.s. planes) 
 are estimated using the full covariance matrix.  The cell esds are taken 
 into account individually in the estimation of esds in distances, angles 
 and torsion angles; correlations between esds in cell parameters are only 
 used when they are defined by crystal symmetry.  An approximate (isotropic) 
 treatment of cell esds is used for estimating esds involving l.s. planes. 
;

loop_
_geom_bond_atom_site_label_1
_geom_bond_atom_site_label_2
_geom_bond_distance
_geom_bond_site_symmetry_2
_geom_bond_publ_flag
C1 C11 1.528(2) . ?
C1 C5 1.536(2) . ?
C1 C2 1.539(2) . ?
C1 H1 1.0000 . ?
C2 C3 1.552(2) . ?
C2 H2A 0.9900 . ?
C2 H2B 0.9900 . ?
C3 C4 1.546(2) . ?
C3 H3A 0.9900 . ?
C3 H3B 0.9900 . ?
C4 C5 1.526(2) . ?
C4 H4A 0.9900 . ?
C4 H4B 0.9900 . ?
C5 O2 1.4425(18) . ?
C5 C6 1.507(2) . ?
C6 C7 1.323(3) . ?
C6 H6 0.9500 . ?
C7 C8 1.509(2) . ?
C7 H7 0.9500 . ?
C8 O2 1.437(2) . ?
C8 C9 1.548(2) . ?
C8 H8 1.0000 . ?
C9 C15 1.520(2) . ?
C9 C10 1.564(2) . ?
C9 H9 1.0000 . ?
C10 C12 1.531(2) . ?
C10 C11 1.552(2) . ?
C10 C13 1.559(2) . ?
C11 H11A 0.9900 . ?
C11 H11B 0.9900 . ?
C12 H12A 0.9800 . ?
C12 H12B 0.9800 . ?
C12 H12C 0.9800 . ?
C13 C14 1.529(3) . ?
C13 H13A 0.9900 . ?
C13 H13B 0.9900 . ?
C14 C15 1.511(2) . ?
C14 H14A 0.9900 . ?
C14 H14B 0.9900 . ?
C15 O1 1.214(2) . ?

loop_
_geom_angle_atom_site_label_1
_geom_angle_atom_site_label_2
_geom_angle_atom_site_label_3
_geom_angle
_geom_angle_site_symmetry_1
_geom_angle_site_symmetry_3
_geom_angle_publ_flag
C11 C1 C5 115.15(14) . . ?
C11 C1 C2 116.84(14) . . ?
C5 C1 C2 101.97(13) . . ?
C11 C1 H1 107.4 . . ?
C5 C1 H1 107.4 . . ?
C2 C1 H1 107.4 . . ?
C1 C2 C3 105.40(13) . . ?
C1 C2 H2A 110.7 . . ?
C3 C2 H2A 110.7 . . ?
C1 C2 H2B 110.7 . . ?
C3 C2 H2B 110.7 . . ?
H2A C2 H2B 108.8 . . ?
C4 C3 C2 105.82(13) . . ?
C4 C3 H3A 110.6 . . ?
C2 C3 H3A 110.6 . . ?
C4 C3 H3B 110.6 . . ?
C2 C3 H3B 110.6 . . ?
H3A C3 H3B 108.7 . . ?
C5 C4 C3 102.49(13) . . ?
C5 C4 H4A 111.3 . . ?
C3 C4 H4A 111.3 . . ?
C5 C4 H4B 111.3 . . ?
C3 C4 H4B 111.3 . . ?
H4A C4 H4B 109.2 . . ?
O2 C5 C6 103.40(13) . . ?
O2 C5 C4 113.47(12) . . ?
C6 C5 C4 114.63(14) . . ?
O2 C5 C1 111.45(13) . . ?
C6 C5 C1 112.00(13) . . ?
C4 C5 C1 102.22(13) . . ?
C7 C6 C5 109.01(15) . . ?
C7 C6 H6 125.5 . . ?
C5 C6 H6 125.5 . . ?
C6 C7 C8 109.22(15) . . ?
C6 C7 H7 125.4 . . ?
C8 C7 H7 125.4 . . ?
O2 C8 C7 103.52(13) . . ?
O2 C8 C9 111.23(13) . . ?
C7 C8 C9 113.44(13) . . ?
O2 C8 H8 109.5 . . ?
C7 C8 H8 109.5 . . ?
C9 C8 H8 109.5 . . ?
C15 C9 C8 111.03(13) . . ?
C15 C9 C10 106.74(13) . . ?
C8 C9 C10 120.36(13) . . ?
C15 C9 H9 105.9 . . ?
C8 C9 H9 105.9 . . ?
C10 C9 H9 105.9 . . ?
C12 C10 C11 110.48(13) . . ?
C12 C10 C13 109.50(14) . . ?
C11 C10 C13 108.12(13) . . ?
C12 C10 C9 110.10(13) . . ?
C11 C10 C9 116.35(13) . . ?
C13 C10 C9 101.80(13) . . ?
C1 C11 C10 116.38(13) . . ?
C1 C11 H11A 108.2 . . ?
C10 C11 H11A 108.2 . . ?
C1 C11 H11B 108.2 . . ?
C10 C11 H11B 108.2 . . ?
H11A C11 H11B 107.3 . . ?
C10 C12 H12A 109.5 . . ?
C10 C12 H12B 109.5 . . ?
H12A C12 H12B 109.5 . . ?
C10 C12 H12C 109.5 . . ?
H12A C12 H12C 109.5 . . ?
H12B C12 H12C 109.5 . . ?
C14 C13 C10 106.48(14) . . ?
C14 C13 H13A 110.4 . . ?
C10 C13 H13A 110.4 . . ?
C14 C13 H13B 110.4 . . ?
C10 C13 H13B 110.4 . . ?
H13A C13 H13B 108.6 . . ?
C15 C14 C13 103.94(14) . . ?
C15 C14 H14A 111.0 . . ?
C13 C14 H14A 111.0 . . ?
C15 C14 H14B 111.0 . . ?
C13 C14 H14B 111.0 . . ?
H14A C14 H14B 109.0 . . ?
O1 C15 C14 125.97(15) . . ?
O1 C15 C9 124.65(15) . . ?
C14 C15 C9 109.37(14) . . ?
C8 O2 C5 106.77(11) . . ?

loop_
_geom_torsion_atom_site_label_1
_geom_torsion_atom_site_label_2
_geom_torsion_atom_site_label_3
_geom_torsion_atom_site_label_4
_geom_torsion
_geom_torsion_site_symmetry_1
_geom_torsion_site_symmetry_2
_geom_torsion_site_symmetry_3
_geom_torsion_site_symmetry_4
_geom_torsion_publ_flag
C11 C1 C2 C3 156.08(15) . . . . ?
C5 C1 C2 C3 29.63(18) . . . . ?
C1 C2 C3 C4 -2.90(19) . . . . ?
C2 C3 C4 C5 -25.18(18) . . . . ?
C3 C4 C5 O2 164.10(14) . . . . ?
C3 C4 C5 C6 -77.42(17) . . . . ?
C3 C4 C5 C1 43.97(16) . . . . ?
C11 C1 C5 O2 65.08(18) . . . . ?
C2 C1 C5 O2 -167.38(13) . . . . ?
C11 C1 C5 C6 -50.22(18) . . . . ?
C2 C1 C5 C6 77.32(16) . . . . ?
C11 C1 C5 C4 -173.40(14) . . . . ?
C2 C1 C5 C4 -45.86(16) . . . . ?
O2 C5 C6 C7 -17.85(17) . . . . ?
C4 C5 C6 C7 -141.87(15) . . . . ?
C1 C5 C6 C7 102.26(16) . . . . ?
C5 C6 C7 C8 1.14(19) . . . . ?
C6 C7 C8 O2 16.07(18) . . . . ?
C6 C7 C8 C9 -104.60(17) . . . . ?
O2 C8 C9 C15 -163.38(12) . . . . ?
C7 C8 C9 C15 -47.16(17) . . . . ?
O2 C8 C9 C10 -37.74(19) . . . . ?
C7 C8 C9 C10 78.48(19) . . . . ?
C15 C9 C10 C12 -138.79(13) . . . . ?
C8 C9 C10 C12 93.60(17) . . . . ?
C15 C9 C10 C11 94.56(15) . . . . ?
C8 C9 C10 C11 -33.1(2) . . . . ?
C15 C9 C10 C13 -22.71(16) . . . . ?
C8 C9 C10 C13 -150.32(14) . . . . ?
C5 C1 C11 C10 -64.2(2) . . . . ?
C2 C1 C11 C10 176.18(14) . . . . ?
C12 C10 C11 C1 -56.83(19) . . . . ?
C13 C10 C11 C1 -176.65(15) . . . . ?
C9 C10 C11 C1 69.64(19) . . . . ?
C12 C10 C13 C14 150.39(15) . . . . ?
C11 C10 C13 C14 -89.19(16) . . . . ?
C9 C10 C13 C14 33.87(17) . . . . ?
C10 C13 C14 C15 -32.07(18) . . . . ?
C13 C14 C15 O1 -163.73(16) . . . . ?
C13 C14 C15 C9 17.25(18) . . . . ?
C8 C9 C15 O1 -42.3(2) . . . . ?
C10 C9 C15 O1 -175.20(15) . . . . ?
C8 C9 C15 C14 136.76(14) . . . . ?
C10 C9 C15 C14 3.84(17) . . . . ?
C7 C8 O2 C5 -27.20(15) . . . . ?
C9 C8 O2 C5 94.96(14) . . . . ?
C6 C5 O2 C8 27.86(15) . . . . ?
C4 C5 O2 C8 152.63(14) . . . . ?
C1 C5 O2 C8 -92.63(15) . . . . ?

_refine_diff_density_max         0.257
_refine_diff_density_min         -0.166
_refine_diff_density_rms         0.036

_shelx_res_file                  
; 
  
    fred15.res created by SHELXL-2014/7 
  
  
TITL fred15a in P2(1)2(1)2(1) 
CELL 0.71073  10.37610  10.82000  10.89880  90.0000  90.0000  90.0000 
ZERR    4.00   0.00130   0.00140   0.00140   0.0000   0.0000   0.0000 
LATT -1 
SYMM 0.5-X, -Y, 0.5+Z 
SYMM -X, 0.5+Y, 0.5-Z 
SYMM 0.5+X, 0.5-Y, -Z 
SFAC C  H  O 
UNIT 60  80  8 
L.S. 10 
ACTA 
BOND $H 
FMAP 2 
PLAN 10 
SIZE 0.064 0.144 0.164 
CONF 
MERG 2 
TEMP -170.000 
WGHT    0.043300    0.214100 
FVAR       0.85254 
MOLE 1 
C1    1    0.131838    1.044321   -0.046970    11.00000    0.01663    0.01727 = 
         0.01960    0.00273   -0.00258   -0.00375 
AFIX  13 
H1    2    0.164746    0.999651   -0.120932    11.00000   -1.20000 
AFIX   0 
C2    1    0.200912    1.170066   -0.041460    11.00000    0.02230    0.01966 = 
         0.03933    0.00871   -0.00675   -0.00662 
AFIX  23 
H2A   2    0.149891    1.230216    0.006767    11.00000   -1.20000 
H2B   2    0.214184    1.203597   -0.125026    11.00000   -1.20000 
AFIX   0 
C3    1    0.332124    1.144035    0.021739    11.00000    0.01887    0.01865 = 
         0.02644   -0.00096    0.00114   -0.00519 
AFIX  23 
H3A   2    0.404314    1.161960   -0.034927    11.00000   -1.20000 
H3B   2    0.342019    1.195806    0.096041    11.00000   -1.20000 
AFIX   0 
C4    1    0.330189    1.005438    0.056206    11.00000    0.01476    0.01882 = 
         0.02613   -0.00045   -0.00114   -0.00113 
AFIX  23 
H4A   2    0.370812    0.954373   -0.008488    11.00000   -1.20000 
H4B   2    0.374862    0.990551    0.135098    11.00000   -1.20000 
AFIX   0 
C5    1    0.186289    0.978469    0.066582    11.00000    0.01534    0.01375 = 
         0.01910    0.00069   -0.00148   -0.00079 
C6    1    0.124561    1.023572    0.183465    11.00000    0.01829    0.02351 = 
         0.01914   -0.00373   -0.00370    0.00076 
AFIX  43 
H6    2    0.144275    1.098894    0.224133    11.00000   -1.20000 
AFIX   0 
C7    1    0.038457    0.941318    0.220316    11.00000    0.01923    0.03147 = 
         0.01450    0.00051   -0.00159    0.00096 
AFIX  43 
H7    2   -0.014580    0.948875    0.290969    11.00000   -1.20000 
AFIX   0 
C8    1    0.037866    0.833626    0.132335    11.00000    0.01407    0.01880 = 
         0.02154    0.00514    0.00000    0.00081 
AFIX  13 
H8    2    0.040462    0.754470    0.179633    11.00000   -1.20000 
AFIX   0 
C9    1   -0.079819    0.832880    0.045010    11.00000    0.01495    0.01472 = 
         0.01892    0.00003    0.00139   -0.00012 
AFIX  13 
H9    2   -0.085927    0.746744    0.012264    11.00000   -1.20000 
AFIX   0 
C10   1   -0.083189    0.919839   -0.069588    11.00000    0.01400    0.01830 = 
         0.01815    0.00212   -0.00194   -0.00229 
C11   1   -0.015119    1.046829   -0.055598    11.00000    0.01674    0.01662 = 
         0.02197    0.00535   -0.00359   -0.00077 
AFIX  23 
H11A  2   -0.039407    1.099010   -0.126541    11.00000   -1.20000 
H11B  2   -0.049055    1.087489    0.019087    11.00000   -1.20000 
AFIX   0 
C12   1   -0.032249    0.851430   -0.182548    11.00000    0.02245    0.03022 = 
         0.01915   -0.00267   -0.00113   -0.00425 
AFIX 137 
H12A  2   -0.042811    0.903670   -0.255311    11.00000   -1.50000 
H12B  2   -0.080612    0.774437   -0.193625    11.00000   -1.50000 
H12C  2    0.059291    0.832385   -0.171029    11.00000   -1.50000 
AFIX   0 
C13   1   -0.230594    0.943527   -0.084590    11.00000    0.01585    0.02471 = 
         0.02897    0.00747   -0.00611   -0.00283 
AFIX  23 
H13A  2   -0.245905    1.023621   -0.126014    11.00000   -1.20000 
H13B  2   -0.270596    0.877110   -0.134118    11.00000   -1.20000 
AFIX   0 
C14   1   -0.287482    0.945081    0.044824    11.00000    0.01705    0.02524 = 
         0.03698    0.00503    0.00253    0.00273 
AFIX  23 
H14A  2   -0.282635    1.028879    0.081004    11.00000   -1.20000 
H14B  2   -0.378536    0.917754    0.044110    11.00000   -1.20000 
AFIX   0 
C15   1   -0.204149    0.855201    0.115308    11.00000    0.01610    0.01719 = 
         0.02230   -0.00138    0.00071   -0.00354 
O1    3   -0.230279    0.808708    0.213613    11.00000    0.02288    0.02815 = 
         0.02417    0.00241    0.00497   -0.00546 
O2    3    0.156150    0.848327    0.065367    11.00000    0.01427    0.01349 = 
         0.02720    0.00177    0.00220    0.00053 
HKLF 4 
  
REM  fred15a in P2(1)2(1)2(1) 
REM R1 =  0.0329 for    2789 Fo > 4sig(Fo)  and  0.0369 for all    3004 data 
REM    155 parameters refined using      0 restraints 
  
END 
  
WGHT      0.0433      0.2142 
  
REM Highest difference peak  0.257,  deepest hole -0.166,  1-sigma level  0.036 
Q1    1  -0.2495  0.8982  0.0799  11.00000  0.05    0.26 
Q2    1  -0.0442  0.9798 -0.0626  11.00000  0.05    0.24 
Q3    1  -0.0751  0.8756 -0.0115  11.00000  0.05    0.24 
Q4    1   0.1595  1.0039  0.0022  11.00000  0.05    0.23 
Q5    1   0.3347  1.0762  0.0476  11.00000  0.05    0.22 
Q6    1  -0.1596  0.9300 -0.0741  11.00000  0.05    0.21 
Q7    1   0.1657  1.1080 -0.0384  11.00000  0.05    0.20 
Q8    1   0.1563  1.0128  0.1187  11.00000  0.05    0.19 
Q9    1   0.0609  1.0455 -0.0448  11.00000  0.05    0.19 
Q10   1   0.2600  0.9820  0.0628  11.00000  0.05    0.18 
;
_shelx_res_checksum              6051
